# Supplementary material for: 4-[(2′-Cyano­biphenyl-4-yl)methyl]­morpholin-4-ium nitrate
Source: Acta Crystallogr Sect E Struct Rep Online. 2010 Jul 17;66(Pt 8):o2042. doi: 10.1107/S1600536810027443 (PMC3007199; doi:10.1107/S1600536810027443)
Supplement: Supplementary file 1 [file e-66-o2042-sup1.cif]

##############################################################################
###                                                                        ###
###        Electronic paper (Acta Crystallographica Section E)             ###
###                                                                        ###
##############################################################################
#                                                                            #
# This CIF contains the data in a paper accepted for publication in Acta     #
# Crystallographica Section E. It conforms to the requirements of Notes      #
# for Authors for Section E, and has been peer reviewed under the auspices   #
# of the IUCr Commission on Journals.                                        #
#                                                                            #
# Full details of the Crystallographic Information File format               #
# are given in the paper "The Crystallographic Information File (CIF):       #
# a New Standard Archive File for Crystallography" by S. R. Hall, F. H.      #
# Allen and I. D. Brown [Acta Cryst. (1991), A47, 655-685].                  #
#                                                                            #
# The current version of the core CIF dictionary is obtainable from          #
# ftp://ftp.iucr.org/pub/cif_core.dic. The current version number is 2.4.    #
#                                                                            #
# Software is freely available for graphical display of the structure(s) in  #
# this CIF.  For information consult the CIF home page http://www.iucr.org/  #
# cif/home.html                                                              #
#                                                                            #
# This file may be used for bona fide research purposes within the           #
# scientific community so long as proper attribution is given to the journal # 
# article from which it was obtained.                                        #
#                                                                            #
##############################################################################
                                             
data_I
_audit_creation_method     SHELXL-97
_chemical_name_systematic
;
4-[(2'-Cyanobiphenyl-4-yl)methyl]morpholin-4-ium nitrate
;
_chemical_name_common     ?
_chemical_formula_moiety     'C18 H19 N2 O +, N O3 -'
_chemical_formula_sum     'C18 H19 N3 O4'
_chemical_formula_iupac     'C18 H19 N2 O +, N O3 -'
_chemical_formula_weight     341.36
_chemical_melting_point     ?
_symmetry_cell_setting     monoclinic
_symmetry_space_group_name_H-M     'P 21/c'
_symmetry_space_group_name_Hall     '-P 2ybc'
loop_
    _symmetry_equiv_pos_as_xyz
    'x, y, z'
    '-x, y+1/2, -z+1/2'
    '-x, -y, -z'
    'x, -y-1/2, z-1/2'
_cell_length_a     12.670(6)
_cell_length_b     13.120(5)
_cell_length_c     10.865(5)
_cell_angle_alpha     90.00
_cell_angle_beta     110.927(8)
_cell_angle_gamma     90.00
_cell_volume     1687.0(12)
_cell_formula_units_Z     4
_cell_measurement_reflns_used     3727
_cell_measurement_theta_min     2.3174
_cell_measurement_theta_max     27.4662
_cell_measurement_temperature     293(2)
_exptl_crystal_description     'Prism'
_exptl_crystal_colour     'Colourless'
_exptl_crystal_size_max     0.2000
_exptl_crystal_size_mid     0.2000
_exptl_crystal_size_min     0.2000
_exptl_crystal_density_diffrn     1.344
_exptl_crystal_density_meas     ?
_exptl_crystal_density_method     'not measured'
_exptl_crystal_F_000     720
_exptl_absorpt_coefficient_mu     0.097
_exptl_absorpt_correction_type     multi-scan
_exptl_absorpt_process_details     '(CrystalClear; Rigaku, 2005)'
_exptl_absorpt_correction_T_min     0.981
_exptl_absorpt_correction_T_max     0.981
_exptl_special_details
;
;
_diffrn_ambient_temperature     293(2)
_diffrn_radiation_type     MoK\a
_diffrn_radiation_wavelength     0.71073
_diffrn_radiation_source     'fine-focus sealed tube'
_diffrn_radiation_monochromator     graphite
_diffrn_measurement_device_type     'Rigaku SCXmini diffractometer'
_diffrn_measurement_method     '\w scans'
_diffrn_detector_area_resol_mean     13.6612
_diffrn_reflns_number     18242
_diffrn_reflns_av_R_equivalents     0.0522
_diffrn_reflns_av_sigmaI/netI     0.0405
_diffrn_reflns_theta_min     1.72
_diffrn_reflns_theta_max     27.47
_diffrn_reflns_theta_full     27.47
_diffrn_measured_fraction_theta_max     0.998
_diffrn_measured_fraction_theta_full     0.998
_diffrn_reflns_limit_h_min     -16
_diffrn_reflns_limit_h_max     16
_diffrn_reflns_limit_k_min     -17
_diffrn_reflns_limit_k_max     17
_diffrn_reflns_limit_l_min     -14
_diffrn_reflns_limit_l_max     14
_diffrn_standards_number     0
_diffrn_standards_interval_count     .
_diffrn_standards_interval_time     .
_diffrn_standards_decay_%     ?
_refine_special_details
;
Refinement of <i>F</i>^2^ against ALL reflections. The weighted <i>R</i>-factor
<i>wR</i> and goodness of fit <i>S</i> are based on <i>F</i>^2^, conventional
<i>R</i>-factors <i>R</i> are based on <i>F</i>, with <i>F</i> set to zero for
negative <i>F</i>^2^. The threshold expression of <i>F</i>^2^ >
\s(<i>F</i>^2^) is used only for calculating <i>R</i>-factors(gt) <i>etc</i>.
and is not relevant to the choice of reflections for refinement.
<i>R</i>-factors based on <i>F</i>^2^ are statistically about twice as large
as those based on <i>F</i>, and <i>R</i>- factors based on ALL data will be
even larger.
;
_reflns_number_total     3852
_reflns_number_gt     2848
_reflns_threshold_expression     I>2sigma(I)
_refine_ls_structure_factor_coef     Fsqd
_refine_ls_matrix_type     full
_refine_ls_R_factor_all     0.0919
_refine_ls_R_factor_gt     0.0620
_refine_ls_wR_factor_gt     0.1513
_refine_ls_wR_factor_ref     0.1776
_refine_ls_goodness_of_fit_ref     1.174
_refine_ls_restrained_S_all     1.174
_refine_ls_number_reflns     3852
_refine_ls_number_parameters     226
_refine_ls_number_restraints     0
_refine_ls_hydrogen_treatment     constr
_refine_ls_weighting_scheme     calc
_refine_ls_weighting_details
         'calc w=1/[\s^2^(Fo^2^)+(0.0839P)^2^+0.0408P] where P=(Fo^2^+2Fc^2^)/3'
_atom_sites_solution_hydrogens     geom
_atom_sites_solution_primary     direct
_atom_sites_solution_secondary     difmap
_refine_ls_shift/su_max     0.000
_refine_ls_shift/su_mean     0.000
_refine_diff_density_max     0.237
_refine_diff_density_min     -0.238
_refine_ls_extinction_method     none
_refine_ls_extinction_coef     ?
loop_
    _atom_type_symbol
    _atom_type_description
    _atom_type_scat_dispersion_real
    _atom_type_scat_dispersion_imag
    _atom_type_scat_source
    'C' 'C' 0.0033 0.0016
                         'International Tables Vol C Tables 4.2.6.8 and 6.1.1.4'
    'H' 'H' 0.0000 0.0000
                         'International Tables Vol C Tables 4.2.6.8 and 6.1.1.4'
    'N' 'N' 0.0061 0.0033
                         'International Tables Vol C Tables 4.2.6.8 and 6.1.1.4'
    'O' 'O' 0.0106 0.0060
                         'International Tables Vol C Tables 4.2.6.8 and 6.1.1.4'
_computing_data_collection     'CrystalClear (Rigaku, 2005)'
_computing_cell_refinement     'CrystalClear (Rigaku, 2005)'
_computing_data_reduction     'CrystalClear (Rigaku, 2005)'
_computing_structure_solution     'SHELXS97 (Sheldrick, 2008)'
_computing_structure_refinement     'SHELXL97 (Sheldrick, 2008)'
_computing_molecular_graphics     'SHELXTL (Sheldrick, 2008)'
_computing_publication_material     'SHELXL97 (Sheldrick, 2008)'
loop_
    _atom_site_type_symbol
    _atom_site_label
    _atom_site_fract_x
    _atom_site_fract_y
    _atom_site_fract_z
    _atom_site_U_iso_or_equiv
    _atom_site_adp_type
    _atom_site_calc_flag
    _atom_site_refinement_flags
    _atom_site_occupancy
    _atom_site_disorder_assembly
    _atom_site_disorder_group
    N N2 0.45201(13) 0.21560(12) 0.92144(15) 0.0332(4) Uani d . 1 . .
    H H2A 0.4862 0.2716 0.9032 0.040 Uiso calc R 1 . .
    O O1 0.63116(14) 0.06839(12) 0.98832(15) 0.0521(5) Uani d . 1 . .
    C C5 0.12498(16) 0.35987(15) 0.5246(2) 0.0358(5) Uani d . 1 . .
    C C6 0.12785(18) 0.25575(16) 0.5517(2) 0.0417(5) Uani d . 1 . .
    H H6A 0.0840 0.2110 0.4873 0.050 Uiso calc R 1 . .
    C C7 0.45639(18) 0.13253(16) 0.8303(2) 0.0392(5) Uani d . 1 . .
    H H7A 0.4217 0.1556 0.7399 0.047 Uiso calc R 1 . .
    H H7B 0.4140 0.0742 0.8423 0.047 Uiso calc R 1 . .
    C C9 0.26229(17) 0.28322(17) 0.7722(2) 0.0393(5) Uani d . 1 . .
    C C10 0.51627(19) 0.18427(17) 1.06051(19) 0.0430(5) Uani d . 1 . .
    H H10A 0.4767 0.1291 1.0849 0.052 Uiso calc R 1 . .
    H H10B 0.5206 0.2412 1.1190 0.052 Uiso calc R 1 . .
    C C11 0.19283(18) 0.42418(16) 0.6230(2) 0.0419(5) Uani d . 1 . .
    H H11A 0.1930 0.4937 0.6065 0.050 Uiso calc R 1 . .
    C C12 0.26004(18) 0.38675(17) 0.7450(2) 0.0441(5) Uani d . 1 . .
    H H12A 0.3041 0.4314 0.8093 0.053 Uiso calc R 1 . .
    C C13 0.05740(17) 0.40207(15) 0.3931(2) 0.0371(5) Uani d . 1 . .
    C C15 0.5770(2) 0.10142(19) 0.8560(2) 0.0485(6) Uani d . 1 . .
    H H15A 0.5782 0.0467 0.7964 0.058 Uiso calc R 1 . .
    H H15B 0.6181 0.1588 0.8389 0.058 Uiso calc R 1 . .
    C C16 -0.05099(18) 0.36520(16) 0.3153(2) 0.0416(5) Uani d . 1 . .
    C C17 0.19541(18) 0.21840(17) 0.6737(2) 0.0447(5) Uani d . 1 . .
    H H17A 0.1961 0.1488 0.6901 0.054 Uiso calc R 1 . .
    C C18 0.33288(18) 0.24421(19) 0.9069(2) 0.0459(6) Uani d . 1 . .
    H H18A 0.2960 0.1849 0.9265 0.055 Uiso calc R 1 . .
    H H18B 0.3359 0.2962 0.9716 0.055 Uiso calc R 1 . .
    C C19 0.1012(2) 0.47979(17) 0.3390(2) 0.0482(6) Uani d . 1 . .
    H H19A 0.1713 0.5072 0.3883 0.058 Uiso calc R 1 . .
    C C20 -0.1077(2) 0.40316(19) 0.1893(2) 0.0533(6) Uani d . 1 . .
    H H20A -0.1783 0.3774 0.1390 0.064 Uiso calc R 1 . .
    C C21 0.63421(19) 0.14995(18) 1.0763(2) 0.0494(6) Uani d . 1 . .
    H H21A 0.6758 0.2068 1.0588 0.059 Uiso calc R 1 . .
    H H21B 0.6734 0.1278 1.1663 0.059 Uiso calc R 1 . .
    C C22 0.0438(2) 0.5178(2) 0.2140(3) 0.0586(7) Uani d . 1 . .
    H H22A 0.0755 0.5701 0.1807 0.070 Uiso calc R 1 . .
    C C23 -0.11159(19) 0.29425(19) 0.3668(2) 0.0513(6) Uani d . 1 . .
    N N1 -0.1659(2) 0.2409(2) 0.4032(3) 0.0747(7) Uani d . 1 . .
    C C25 -0.0596(2) 0.4786(2) 0.1392(3) 0.0606(7) Uani d . 1 . .
    H H25A -0.0972 0.5031 0.0545 0.073 Uiso calc R 1 . .
    O O2 0.54586(15) 0.38211(13) 0.83891(15) 0.0550(5) Uani d . 1 . .
    N N3 0.60177(17) 0.43391(14) 0.93873(18) 0.0465(5) Uani d . 1 . .
    O O4 0.60072(17) 0.40818(14) 1.04806(16) 0.0646(5) Uani d . 1 . .
    O O3 0.65691(17) 0.50803(15) 0.92616(18) 0.0771(6) Uani d . 1 . .
loop_
    _atom_site_aniso_label
    _atom_site_aniso_U_11
    _atom_site_aniso_U_22
    _atom_site_aniso_U_33
    _atom_site_aniso_U_12
    _atom_site_aniso_U_13
    _atom_site_aniso_U_23
    N2 0.0332(9) 0.0350(9) 0.0292(9) -0.0012(7) 0.0086(7) 0.0015(7)
    O1 0.0519(10) 0.0499(10) 0.0448(9) 0.0160(7) 0.0054(8) 0.0012(7)
    C5 0.0265(9) 0.0401(11) 0.0396(11) 0.0025(8) 0.0102(8) -0.0027(9)
    C6 0.0344(11) 0.0383(12) 0.0457(12) -0.0037(9) 0.0063(9) -0.0019(9)
    C7 0.0430(12) 0.0375(11) 0.0322(11) -0.0007(9) 0.0075(9) -0.0028(8)
    C9 0.0290(10) 0.0500(12) 0.0385(12) 0.0021(9) 0.0115(9) 0.0009(9)
    C10 0.0486(13) 0.0479(13) 0.0275(10) 0.0041(10) 0.0073(9) 0.0029(9)
    C11 0.0402(11) 0.0350(11) 0.0454(12) 0.0045(9) 0.0089(10) -0.0062(9)
    C12 0.0394(11) 0.0441(12) 0.0418(12) 0.0035(9) 0.0059(10) -0.0089(9)
    C13 0.0327(10) 0.0347(11) 0.0406(11) 0.0066(8) 0.0092(9) -0.0026(9)
    C15 0.0489(13) 0.0535(14) 0.0397(12) 0.0093(11) 0.0116(11) -0.0016(10)
    C16 0.0348(11) 0.0423(12) 0.0436(12) 0.0057(9) 0.0089(10) -0.0037(9)
    C17 0.0367(11) 0.0400(12) 0.0508(13) -0.0032(9) 0.0077(10) 0.0064(10)
    C18 0.0361(11) 0.0621(15) 0.0405(12) 0.0040(10) 0.0149(10) 0.0049(10)
    C19 0.0422(12) 0.0469(13) 0.0503(14) 0.0010(10) 0.0102(11) 0.0017(10)
    C20 0.0441(13) 0.0616(16) 0.0428(13) 0.0069(11) 0.0015(11) -0.0046(11)
    C21 0.0446(13) 0.0540(14) 0.0388(12) 0.0050(10) 0.0018(10) -0.0002(10)
    C22 0.0632(16) 0.0534(15) 0.0562(15) 0.0029(12) 0.0178(13) 0.0099(12)
    C23 0.0306(11) 0.0584(15) 0.0557(15) 0.0016(10) 0.0043(11) -0.0023(12)
    N1 0.0444(13) 0.0834(18) 0.0884(18) -0.0072(12) 0.0139(13) 0.0157(14)
    C25 0.0644(17) 0.0659(17) 0.0423(13) 0.0150(13) 0.0075(12) 0.0088(12)
    O2 0.0617(11) 0.0570(10) 0.0381(9) -0.0137(8) 0.0075(8) -0.0069(7)
    N3 0.0480(11) 0.0412(11) 0.0392(11) -0.0038(8) 0.0022(9) 0.0047(8)
    O4 0.0876(14) 0.0602(11) 0.0383(9) -0.0121(9) 0.0129(9) 0.0019(8)
    O3 0.0796(14) 0.0641(12) 0.0676(13) -0.0319(10) 0.0018(11) 0.0168(10)
_geom_special_details
;
All e.s.d.'s (except the e.s.d. in the dihedral angle between two l.s. planes)
are estimated using the full covariance matrix. The cell e.s.d.'s are taken
into account individually in the estimation of e.s.d.'s in distances, angles
and torsion angles; correlations between e.s.d.'s in cell parameters are only
used when they are defined by crystal symmetry. An approximate (isotropic)
treatment of cell e.s.d.'s is used for estimating e.s.d.'s involving l.s.
planes.
;
loop_
    _geom_bond_atom_site_label_1
    _geom_bond_atom_site_label_2
    _geom_bond_site_symmetry_2
    _geom_bond_distance
    _geom_bond_publ_flag
    N2 C7 . 1.487(3) ?
    N2 C10 . 1.495(3) ?
    N2 C18 . 1.508(3) ?
    N2 H2A . 0.9100 ?
    O1 C15 . 1.422(3) ?
    O1 C21 . 1.426(3) ?
    C5 C11 . 1.392(3) ?
    C5 C6 . 1.395(3) ?
    C5 C13 . 1.485(3) ?
    C6 C17 . 1.386(3) ?
    C6 H6A . 0.9300 ?
    C7 C15 . 1.508(3) ?
    C7 H7A . 0.9700 ?
    C7 H7B . 0.9700 ?
    C9 C12 . 1.388(3) ?
    C9 C17 . 1.392(3) ?
    C9 C18 . 1.506(3) ?
    C10 C21 . 1.511(3) ?
    C10 H10A . 0.9700 ?
    C10 H10B . 0.9700 ?
    C11 C12 . 1.384(3) ?
    C11 H11A . 0.9300 ?
    C12 H12A . 0.9300 ?
    C13 C19 . 1.388(3) ?
    C13 C16 . 1.416(3) ?
    C15 H15A . 0.9700 ?
    C15 H15B . 0.9700 ?
    C16 C20 . 1.391(3) ?
    C16 C23 . 1.441(3) ?
    C17 H17A . 0.9300 ?
    C18 H18A . 0.9700 ?
    C18 H18B . 0.9700 ?
    C19 C22 . 1.384(3) ?
    C19 H19A . 0.9300 ?
    C20 C25 . 1.372(4) ?
    C20 H20A . 0.9300 ?
    C21 H21A . 0.9700 ?
    C21 H21B . 0.9700 ?
    C22 C25 . 1.372(4) ?
    C22 H22A . 0.9300 ?
    C23 N1 . 1.146(3) ?
    C25 H25A . 0.9300 ?
    O2 N3 . 1.261(2) ?
    N3 O3 . 1.233(2) ?
    N3 O4 . 1.240(2) ?
loop_
    _geom_angle_atom_site_label_1
    _geom_angle_atom_site_label_2
    _geom_angle_atom_site_label_3
    _geom_angle_site_symmetry_1
    _geom_angle_site_symmetry_3
    _geom_angle
    _geom_angle_publ_flag
    C7 N2 C10 . . 109.59(16) ?
    C7 N2 C18 . . 112.76(16) ?
    C10 N2 C18 . . 109.72(16) ?
    C7 N2 H2A . . 108.2 ?
    C10 N2 H2A . . 108.2 ?
    C18 N2 H2A . . 108.2 ?
    C15 O1 C21 . . 109.68(17) ?
    C11 C5 C6 . . 117.98(19) ?
    C11 C5 C13 . . 119.90(19) ?
    C6 C5 C13 . . 122.03(19) ?
    C17 C6 C5 . . 120.6(2) ?
    C17 C6 H6A . . 119.7 ?
    C5 C6 H6A . . 119.7 ?
    N2 C7 C15 . . 110.57(17) ?
    N2 C7 H7A . . 109.5 ?
    C15 C7 H7A . . 109.5 ?
    N2 C7 H7B . . 109.5 ?
    C15 C7 H7B . . 109.5 ?
    H7A C7 H7B . . 108.1 ?
    C12 C9 C17 . . 118.2(2) ?
    C12 C9 C18 . . 120.0(2) ?
    C17 C9 C18 . . 121.8(2) ?
    N2 C10 C21 . . 110.85(18) ?
    N2 C10 H10A . . 109.5 ?
    C21 C10 H10A . . 109.5 ?
    N2 C10 H10B . . 109.5 ?
    C21 C10 H10B . . 109.5 ?
    H10A C10 H10B . . 108.1 ?
    C12 C11 C5 . . 121.4(2) ?
    C12 C11 H11A . . 119.3 ?
    C5 C11 H11A . . 119.3 ?
    C11 C12 C9 . . 120.7(2) ?
    C11 C12 H12A . . 119.7 ?
    C9 C12 H12A . . 119.7 ?
    C19 C13 C16 . . 116.55(19) ?
    C19 C13 C5 . . 120.05(19) ?
    C16 C13 C5 . . 123.37(19) ?
    O1 C15 C7 . . 111.16(18) ?
    O1 C15 H15A . . 109.4 ?
    C7 C15 H15A . . 109.4 ?
    O1 C15 H15B . . 109.4 ?
    C7 C15 H15B . . 109.4 ?
    H15A C15 H15B . . 108.0 ?
    C20 C16 C13 . . 121.0(2) ?
    C20 C16 C23 . . 117.0(2) ?
    C13 C16 C23 . . 121.7(2) ?
    C6 C17 C9 . . 121.2(2) ?
    C6 C17 H17A . . 119.4 ?
    C9 C17 H17A . . 119.4 ?
    C9 C18 N2 . . 114.26(17) ?
    C9 C18 H18A . . 108.7 ?
    N2 C18 H18A . . 108.7 ?
    C9 C18 H18B . . 108.7 ?
    N2 C18 H18B . . 108.7 ?
    H18A C18 H18B . . 107.6 ?
    C22 C19 C13 . . 122.1(2) ?
    C22 C19 H19A . . 119.0 ?
    C13 C19 H19A . . 119.0 ?
    C25 C20 C16 . . 120.1(2) ?
    C25 C20 H20A . . 119.9 ?
    C16 C20 H20A . . 119.9 ?
    O1 C21 C10 . . 111.03(18) ?
    O1 C21 H21A . . 109.4 ?
    C10 C21 H21A . . 109.4 ?
    O1 C21 H21B . . 109.4 ?
    C10 C21 H21B . . 109.4 ?
    H21A C21 H21B . . 108.0 ?
    C25 C22 C19 . . 120.1(3) ?
    C25 C22 H22A . . 120.0 ?
    C19 C22 H22A . . 120.0 ?
    N1 C23 C16 . . 175.7(3) ?
    C20 C25 C22 . . 120.1(2) ?
    C20 C25 H25A . . 120.0 ?
    C22 C25 H25A . . 120.0 ?
    O3 N3 O4 . . 121.4(2) ?
    O3 N3 O2 . . 119.7(2) ?
    O4 N3 O2 . . 118.84(19) ?
loop_
    _geom_torsion_atom_site_label_1
    _geom_torsion_atom_site_label_2
    _geom_torsion_atom_site_label_3
    _geom_torsion_atom_site_label_4
    _geom_torsion_site_symmetry_1
    _geom_torsion_site_symmetry_2
    _geom_torsion_site_symmetry_3
    _geom_torsion_site_symmetry_4
    _geom_torsion
    _geom_torsion_publ_flag
    C11 C5 C6 C17 . . . . 0.8(3) ?
    C13 C5 C6 C17 . . . . 177.3(2) ?
    C10 N2 C7 C15 . . . . -53.1(2) ?
    C18 N2 C7 C15 . . . . -175.65(17) ?
    C7 N2 C10 C21 . . . . 52.7(2) ?
    C18 N2 C10 C21 . . . . 177.06(18) ?
    C6 C5 C11 C12 . . . . -0.9(3) ?
    C13 C5 C11 C12 . . . . -177.56(19) ?
    C5 C11 C12 C9 . . . . 0.5(3) ?
    C17 C9 C12 C11 . . . . 0.1(3) ?
    C18 C9 C12 C11 . . . . -177.9(2) ?
    C11 C5 C13 C19 . . . . 36.9(3) yes
    C6 C5 C13 C19 . . . . -139.6(2) yes
    C11 C5 C13 C16 . . . . -144.9(2) yes
    C6 C5 C13 C16 . . . . 38.6(3) yes
    C21 O1 C15 C7 . . . . -61.6(2) ?
    N2 C7 C15 O1 . . . . 58.4(2) ?
    C19 C13 C16 C20 . . . . 2.3(3) ?
    C5 C13 C16 C20 . . . . -176.0(2) ?
    C19 C13 C16 C23 . . . . -171.9(2) ?
    C5 C13 C16 C23 . . . . 9.9(3) ?
    C5 C6 C17 C9 . . . . -0.2(3) ?
    C12 C9 C17 C6 . . . . -0.3(3) ?
    C18 C9 C17 C6 . . . . 177.73(19) ?
    C12 C9 C18 N2 . . . . -90.3(3) ?
    C17 C9 C18 N2 . . . . 91.7(3) ?
    C7 N2 C18 C9 . . . . -61.1(2) ?
    C10 N2 C18 C9 . . . . 176.48(18) ?
    C16 C13 C19 C22 . . . . -1.7(3) ?
    C5 C13 C19 C22 . . . . 176.6(2) ?
    C13 C16 C20 C25 . . . . -1.0(3) ?
    C23 C16 C20 C25 . . . . 173.4(2) ?
    C15 O1 C21 C10 . . . . 60.9(2) ?
    N2 C10 C21 O1 . . . . -57.1(2) ?
    C13 C19 C22 C25 . . . . -0.1(4) ?
    C20 C16 C23 N1 . . . . -30(4) ?
    C13 C16 C23 N1 . . . . 144(4) ?
    C16 C20 C25 C22 . . . . -1.0(4) ?
    C19 C22 C25 C20 . . . . 1.5(4) ?
loop_
    _geom_hbond_atom_site_label_D
    _geom_hbond_atom_site_label_H
    _geom_hbond_atom_site_label_A
    _geom_hbond_site_symmetry_A
    _geom_hbond_distance_DH
    _geom_hbond_distance_HA
    _geom_hbond_distance_DA
    _geom_hbond_angle_DHA
    _geom_hbond_publ_flag
    N2 H2A O2 . 0.91 1.88 2.784(2) 171.5 yes
    N2 H2A O4 . 0.91 2.48 3.158(3) 131.3 no
    N2 H2A N3 . 0.91 2.53 3.404(3) 159.9 no
data_global
_journal_date_recd_electronic     2010-06-24
_journal_date_accepted     2010-07-11
_journal_name_full     'Acta Crystallographica, Section E'
_journal_year     2010
_journal_volume     66
_journal_issue      8
_journal_page_first     o2042
_journal_page_last     o2042
_journal_paper_category     QO
_journal_coeditor_code     NG2795
_publ_contact_author_name     'Weiwei SiMa*'
_publ_contact_author_address
;
Ordered Matter Science Research Center, Southeast University,
Nanjing 210096, P. R. China
;
_publ_contact_author_email     'nysima@126.com'
_publ_contact_author_fax     '86-25-52090626'
_publ_contact_author_phone     '86-25-52090626'
_publ_section_title
;
4-[(2'-Cyanobiphenyl-4-yl)methyl]morpholin-4-ium nitrate
;
loop_
    _publ_author_name
    _publ_author_footnote
    _publ_author_address
    'SiMa, Weiwei' .
;
Ordered Matter Science Research Center, Southeast University,
Nanjing 210096, People's Republic of China
;
