# Supplementary material for: 4-[(2′-Cyano­biphenyl-4-yl)methyl]­morpholin-4-ium nitrate
Source: Acta Crystallogr Sect E Struct Rep Online. 2010 Jul 17;66(Pt 8):o2042. doi: 10.1107/S1600536810027443 (PMC3007199; doi:10.1107/S1600536810027443)
Supplement: Supplementary file 2 [file e-66-o2042-Isup2.hkl]

# 
# h,k,l, Fc-squared, Fo-squared, sigma(Fo-squared) and status flag 
# 
data_I
_shelx_title ' a in P2(1)/c' 
_shelx_refln_list_code          4 
_shelx_F_calc_maximum      136.84 
_exptl_crystal_F_000       720.00 
_reflns_d_resolution_high  0.7704 
 
loop_ 
 _symmetry_equiv_pos_as_xyz 
 'x, y, z' 
 '-x, y+1/2, -z+1/2' 
 '-x, -y, -z' 
 'x, -y-1/2, z-1/2' 
 
_cell_length_a    12.6699 
_cell_length_b    13.1201 
_cell_length_c    10.8650 
_cell_angle_alpha  90.000 
_cell_angle_beta  110.927 
_cell_angle_gamma  90.000 
 
_shelx_F_squared_multiplier     1.000 
 
loop_ 
 _refln_index_h 
 _refln_index_k 
 _refln_index_l 
 _refln_F_squared_calc 
 _refln_F_squared_meas 
 _refln_F_squared_sigma 
 _refln_observed_status 
   1   0   0     2448.35       -0.68      1.35 o 
   2   0   0     5963.17     5514.71     42.11 o 
   3   0   0      904.24      870.24     14.24 o 
   4   0   0     9152.86     9106.93    125.69 o 
   5   0   0       51.41       61.16      7.25 o 
   6   0   0      492.63      537.44     14.44 o 
   7   0   0      267.67      315.62      8.98 o 
   8   0   0       16.61       21.71      4.92 o 
   9   0   0        4.30        7.80      3.86 o 
  10   0   0      270.45      255.45     12.00 o 
  11   0   0       91.81       95.42     14.40 o 
  12   0   0      225.11      210.95     20.67 o 
  13   0   0      303.18      318.51     11.46 o 
  14   0   0      160.54      147.90     30.15 o 
  15   0   0       78.00       72.05     15.33 o 
   1   1   0     1078.45        0.09      1.66 o 
   2   1   0     1048.91      989.94      6.12 o 
   3   1   0     6574.34     6491.08     33.65 o 
   4   1   0       36.01       32.44      2.32 o 
   5   1   0      576.27      563.11      7.91 o 
   6   1   0      831.00      919.04     16.91 o 
   7   1   0      127.25      124.43      4.64 o 
   8   1   0      125.56      129.10      7.13 o 
   9   1   0       10.24        7.72      4.19 o 
  10   1   0       79.59       88.84      5.59 o 
  11   1   0       28.10       21.53      3.44 o 
  12   1   0       42.92       45.75      4.58 o 
  13   1   0       29.10       30.07      3.83 o 
  14   1   0       97.72       82.67      6.97 o 
  15   1   0       39.53       31.38      7.21 o 
   0   2   0        2.78       -1.01      1.01 o 
   1   2   0      585.26      457.00      4.11 o 
   2   2   0     1885.44     1885.55     15.04 o 
   3   2   0     8182.45     7914.53     90.31 o 
   4   2   0     1151.29     1089.92      8.94 o 
   5   2   0     1075.08     1093.67     15.28 o 
   6   2   0     1086.12     1089.95     13.83 o 
   7   2   0      709.25      760.76     16.54 o 
   8   2   0       44.83       55.02      5.89 o 
   9   2   0      177.18      178.82      6.73 o 
  10   2   0       54.84       51.63      5.22 o 
  11   2   0       21.32       14.45      3.18 o 
  12   2   0        0.28        0.76      3.57 o 
  13   2   0        7.84       10.30      4.49 o 
  14   2   0        7.49       16.63      4.82 o 
  15   2   0       23.85       17.29      4.68 o 
   1   3   0     4328.53     3993.55     26.16 o 
   2   3   0    12028.86    11452.33     67.04 o 
   3   3   0     7889.86     7623.91     45.71 o 
   4   3   0      142.03      122.71      3.38 o 
   5   3   0       58.12       58.75      4.73 o 
   6   3   0      109.42      103.99      7.99 o 
   7   3   0      237.20      240.34      5.33 o 
   8   3   0        0.52        7.76      3.37 o 
   9   3   0        6.52        9.81      3.18 o 
  10   3   0       62.18       60.22      5.71 o 
  11   3   0        4.71       13.49      3.52 o 
  12   3   0        1.14        8.18      2.69 o 
  13   3   0        8.07       13.15      5.00 o 
  14   3   0        1.75       10.48      4.04 o 
  15   3   0        1.50        6.33      4.29 o 
   0   4   0       27.89       26.00      2.39 o 
   1   4   0     3808.76     3670.50     15.24 o 
   2   4   0     2315.79     2426.78     14.23 o 
   3   4   0       14.52       13.66      1.78 o 
   4   4   0      160.06      165.34      3.99 o 
   5   4   0      421.48      440.41      8.14 o 
   6   4   0     1338.30     1407.70     16.32 o 
   7   4   0       70.11       58.70      6.00 o 
   8   4   0       19.74       21.75      5.77 o 
   9   4   0       53.18       55.26      5.76 o 
  10   4   0       13.68       10.47      3.45 o 
  11   4   0        0.15        7.44      2.45 o 
  12   4   0       98.32       98.59      7.16 o 
  13   4   0        4.42        7.51      3.24 o 
  14   4   0        6.50        4.03      4.31 o 
   1   5   0      108.13      109.02      2.37 o 
   2   5   0        0.00        1.67      1.52 o 
   3   5   0      259.95      232.89      5.56 o 
   4   5   0      155.90      139.54      3.76 o 
   5   5   0        0.22        1.51      3.54 o 
   6   5   0        7.41        4.54      3.02 o 
   7   5   0      251.06      265.53      5.71 o 
   8   5   0      383.73      365.72     15.30 o 
   9   5   0        0.03        3.53      3.61 o 
  10   5   0        8.25       11.75      3.22 o 
  11   5   0        2.48        6.66      3.33 o 
  12   5   0       41.83       38.95      4.08 o 
  13   5   0        8.03       10.94      4.04 o 
  14   5   0       27.47       27.38      5.08 o 
   0   6   0     3310.79     3329.56     63.42 o 
   1   6   0      563.92      521.65      6.66 o 
   2   6   0      268.25      313.98      7.10 o 
   3   6   0      318.85      335.86     10.29 o 
   4   6   0      547.63      521.03      8.12 o 
   5   6   0      854.46      852.37     14.08 o 
   6   6   0      123.89      135.21      9.90 o 
   7   6   0      179.95      188.13     14.35 o 
   8   6   0        9.65        9.37      3.77 o 
   9   6   0       28.82       34.39      4.53 o 
  10   6   0       15.66       15.76      2.69 o 
  11   6   0        4.56        6.86      2.53 o 
  12   6   0        9.49       12.10      3.61 o 
  13   6   0        2.28        5.10      3.26 o 
  14   6   0        6.13        7.95      3.42 o 
   1   7   0       38.24       60.25      2.05 o 
   2   7   0      152.28      157.59      2.42 o 
   3   7   0      132.48      151.11      6.62 o 
   4   7   0      664.38      661.51      6.70 o 
   5   7   0       88.38       82.22      5.88 o 
   6   7   0       29.84       32.41      4.20 o 
   7   7   0       31.99       38.14      4.57 o 
   8   7   0        0.01        6.37      2.93 o 
   9   7   0      111.81      112.39      7.64 o 
  10   7   0        2.97        7.21      3.05 o 
  11   7   0        1.88        2.96      2.88 o 
  12   7   0       43.61       39.70      8.41 o 
  13   7   0       10.28       16.67      3.52 o 
  14   7   0       78.41       64.87     14.53 o 
   0   8   0     1770.96     1987.38     22.58 o 
   1   8   0      441.79      462.78      4.86 o 
   2   8   0       41.26       37.08      3.75 o 
   3   8   0        9.24        6.95      1.67 o 
   4   8   0        0.52        2.82      1.80 o 
   5   8   0      355.91      321.85     13.44 o 
   6   8   0       27.05       33.63      4.16 o 
   7   8   0       79.62       83.91      6.69 o 
   8   8   0       73.84       63.31      5.85 o 
   9   8   0       94.27       94.25     10.28 o 
  10   8   0      435.44      455.01     13.32 o 
  11   8   0       18.01       11.33      5.68 o 
  12   8   0        5.65        7.16      9.09 o 
  13   8   0       12.32        5.00      3.90 o 
   1   9   0      167.47      196.22      3.64 o 
   2   9   0      243.26      250.04      7.80 o 
   3   9   0      487.85      522.32     10.02 o 
   4   9   0       38.64       37.14      4.60 o 
   5   9   0      511.02      546.47      7.43 o 
   6   9   0      658.79      714.13     20.08 o 
   7   9   0      662.04      726.40     11.12 o 
   8   9   0      174.83      172.45     10.08 o 
   9   9   0       64.93       59.30      5.76 o 
  10   9   0      145.91      133.79     15.33 o 
  11   9   0      103.07       93.18     14.39 o 
  12   9   0       10.46        5.70      4.02 o 
  13   9   0       29.52       30.60      7.25 o 
   0  10   0      316.51      349.87     12.91 o 
   1  10   0        2.07        0.22      2.33 o 
   2  10   0       56.09       59.39      6.46 o 
   3  10   0        0.04        5.68      3.66 o 
   4  10   0      196.84      202.69     10.01 o 
   5  10   0       44.44       50.74      5.94 o 
   6  10   0      131.57      123.81     11.22 o 
   7  10   0        2.36        1.84      3.60 o 
   8  10   0       53.14       44.63      5.89 o 
   9  10   0        2.78        8.79      4.02 o 
  10  10   0        0.82       -4.81      4.81 o 
  11  10   0       12.66       13.29      4.23 o 
  12  10   0        8.58        8.35      4.68 o 
   1  11   0       64.36       63.16      6.09 o 
   2  11   0      344.10      336.27      9.81 o 
   3  11   0       13.32       14.93      4.13 o 
   4  11   0        3.89        4.22      4.53 o 
   5  11   0        0.24        3.55      5.51 o 
   6  11   0       82.03       97.22     10.54 o 
   7  11   0       77.22       79.50      9.62 o 
   8  11   0        1.05        4.01      3.25 o 
   9  11   0       19.97       13.45      4.31 o 
  10  11   0      154.88      120.05     16.40 o 
  11  11   0       11.26       12.02      4.18 o 
   0  12   0        1.53        5.32      9.50 o 
   1  12   0        8.62       11.18      3.48 o 
   2  12   0       40.84       51.67     10.27 o 
   3  12   0       87.67       96.29      8.50 o 
   4  12   0      245.56      242.24     21.28 o 
   5  12   0       18.80       17.70      5.44 o 
   6  12   0      106.62       92.14     10.25 o 
   7  12   0       48.33       55.67      6.89 o 
   8  12   0        1.16        6.65      2.59 o 
   9  12   0        7.86        6.84      4.11 o 
  10  12   0       20.11       18.19      6.41 o 
   1  13   0        0.95       -1.21      5.43 o 
   2  13   0        0.31        7.28      5.98 o 
   3  13   0       14.98       11.58      3.95 o 
   4  13   0      227.84      249.88     18.42 o 
   5  13   0      107.42      105.18     12.90 o 
   6  13   0       71.53       67.90      7.72 o 
   7  13   0       46.98       46.98      4.70 o 
   8  13   0        1.28       13.95      3.32 o 
   9  13   0        0.00        5.74      3.29 o 
   0  14   0      124.46      127.39     17.29 o 
   1  14   0       13.77       15.61      3.93 o 
   2  14   0       13.51       11.16      5.61 o 
   3  14   0        0.06       -6.10      6.10 o 
   4  14   0       15.70       17.59      4.98 o 
   5  14   0       60.45       85.49     10.35 o 
   6  14   0        0.49        6.55      9.06 o 
   7  14   0        6.09        8.77      4.00 o 
   8  14   0        3.23       -1.27      7.04 o 
   1  15   0        8.41        5.14      3.38 o 
   2  15   0        1.91       -3.51      5.08 o 
   3  15   0        0.00       12.26      4.70 o 
   4  15   0      113.87      111.66     10.33 o 
   5  15   0       12.37       13.85      6.70 o 
   6  15   0       12.01       19.77      5.03 o 
   7  15   0       17.18       10.64      5.55 o 
   0  16   0        0.02        6.22     11.26 o 
   1  16   0       21.72       11.42      4.06 o 
   2  16   0        0.03        0.01      6.56 o 
   3  16   0        0.06       11.03      5.45 o 
   4  16   0        0.66        9.97      4.36 o 
   5  16   0        0.09        0.39      5.37 o 
 -15   1   1        9.48       17.04      4.16 o 
 -14   1   1       10.37       14.36      5.25 o 
 -13   1   1        7.62        8.98      2.57 o 
 -12   1   1       35.15       44.31      4.34 o 
 -11   1   1       22.19       28.59      3.90 o 
 -10   1   1        4.40       12.52      4.00 o 
  -9   1   1       20.06       17.55      3.24 o 
  -8   1   1      431.36      406.52     14.23 o 
  -7   1   1      995.86     1028.36     13.56 o 
  -6   1   1      193.09      171.27      4.28 o 
  -5   1   1      145.30      132.07      3.77 o 
  -4   1   1       15.84        8.64      2.08 o 
  -3   1   1     5013.01     4717.07     23.00 o 
  -2   1   1      978.31      905.45      5.83 o 
   1   1   1       33.43       51.32      1.65 o 
   2   1   1      816.50      830.69      7.23 o 
   3   1   1        0.35        0.33      1.36 o 
   4   1   1        0.05       -0.19      1.21 o 
   5   1   1       79.55       77.56      2.85 o 
   6   1   1       14.24       18.76      3.24 o 
   7   1   1      154.84      165.08      4.50 o 
   8   1   1       53.02       63.15      6.69 o 
   9   1   1       71.73       86.19      5.87 o 
  10   1   1       26.60       29.21      4.48 o 
  11   1   1       63.95       68.59      4.79 o 
  12   1   1      124.59      147.49     11.08 o 
  13   1   1       22.27       29.42      3.97 o 
  14   1   1       59.47       64.00      9.53 o 
 -15   2   1       85.96       74.62      8.13 o 
 -14   2   1       15.20       16.03      2.99 o 
 -13   2   1        2.84        6.44      3.28 o 
 -12   2   1      105.66      102.65      6.53 o 
 -11   2   1       17.59       14.89      3.40 o 
 -10   2   1       90.87       98.69      6.89 o 
  -9   2   1        7.74        9.40      4.12 o 
  -8   2   1       74.48      104.10     10.14 o 
  -7   2   1       11.94       14.57      2.48 o 
  -6   2   1     1755.72     1862.65     13.10 o 
  -5   2   1     1008.34      997.40     26.08 o 
  -4   2   1     5279.37     5193.52     44.27 o 
  -3   2   1     1563.32     1603.88      7.63 o 
  -2   2   1     8977.53     8356.69     44.84 o 
  -1   2   1     4179.85     4019.93     22.93 o 
   0   2   1      932.80      824.81      6.34 o 
   1   2   1      251.53      260.38      3.11 o 
   2   2   1      477.60      426.68      6.67 o 
   3   2   1     1383.38     1310.81     11.21 o 
   4   2   1       10.51       12.71      1.77 o 
   5   2   1      622.66      613.62      8.48 o 
   6   2   1       41.28       45.98      4.44 o 
   7   2   1       26.22       36.34      4.09 o 
   8   2   1      477.90      496.27      6.86 o 
   9   2   1      188.59      216.53      6.97 o 
  10   2   1        8.91        6.35      3.35 o 
  11   2   1       88.96       87.93      6.21 o 
  12   2   1        0.16       -1.83      3.27 o 
  13   2   1        0.65        9.69      3.71 o 
  14   2   1        8.61        6.44      4.82 o 
 -15   3   1        0.20        1.27      3.98 o 
 -14   3   1       31.47       30.93      4.51 o 
 -13   3   1        6.06       11.67      3.09 o 
 -12   3   1        5.61        7.54      3.45 o 
 -11   3   1       50.32       54.41      5.69 o 
 -10   3   1        8.90        9.72      2.81 o 
  -9   3   1       68.79       81.24      7.49 o 
  -8   3   1      289.93      282.64      9.76 o 
  -7   3   1     1386.42     1441.47     20.83 o 
  -6   3   1      168.31      178.05      4.47 o 
  -5   3   1     1008.72     1074.25     17.40 o 
  -4   3   1     1527.18     1486.93     18.29 o 
  -3   3   1      497.71      481.03      4.07 o 
  -2   3   1     5794.36     5352.44     32.05 o 
  -1   3   1        3.27        7.76      2.61 o 
   0   3   1     8645.19     8022.19     70.88 o 
   1   3   1     1918.66     1795.99      8.13 o 
   2   3   1       12.58        7.66      1.39 o 
   3   3   1      279.62      293.82      5.25 o 
   4   3   1     3551.51     3755.75     25.22 o 
   5   3   1      312.23      380.65      8.16 o 
   6   3   1       11.66       12.19      2.97 o 
   7   3   1      352.93      404.09      6.89 o 
   8   3   1       32.53       33.63      4.27 o 
   9   3   1        0.71        2.46      3.67 o 
  10   3   1      260.47      251.66      7.09 o 
  11   3   1       26.39       25.85      3.04 o 
  12   3   1       97.11       70.93     10.38 o 
  13   3   1       78.19       74.75      7.07 o 
  14   3   1       26.22       32.89      6.29 o 
 -15   4   1        6.44        6.33      3.64 o 
 -14   4   1       19.72       18.56      4.36 o 
 -13   4   1       54.48       51.20      5.80 o 
 -12   4   1        7.13       15.07      3.69 o 
 -11   4   1       46.12       37.03      4.69 o 
 -10   4   1       75.69       75.46      6.71 o 
  -9   4   1      360.67      394.54      8.69 o 
  -8   4   1      250.02      270.84      6.66 o 
  -7   4   1       32.39       35.22      4.31 o 
  -6   4   1       14.10       13.52      2.66 o 
  -5   4   1        1.65        6.36      2.24 o 
  -4   4   1      115.45      106.19      2.83 o 
  -3   4   1     1369.86     1293.19     12.93 o 
  -2   4   1     1005.99     1008.95     11.79 o 
  -1   4   1      547.38      491.07      5.44 o 
   0   4   1        6.16        5.46      1.23 o 
   1   4   1      925.67      829.67      6.48 o 
   2   4   1       79.44       95.71      4.29 o 
   3   4   1       41.09       40.18      3.40 o 
   4   4   1       72.31       81.36      3.70 o 
   5   4   1      774.44      796.70     15.41 o 
   6   4   1      536.20      626.35      8.13 o 
   7   4   1       43.43       51.54      4.64 o 
   8   4   1       71.48       95.88      6.79 o 
   9   4   1       68.46       69.38      7.45 o 
  10   4   1        0.03        4.66      3.15 o 
  11   4   1       73.63       79.56      7.98 o 
  12   4   1      112.07      123.49     12.27 o 
  13   4   1       38.91       40.91      5.06 o 
  14   4   1      108.36      102.38     15.55 o 
 -15   5   1        7.93       12.62      3.31 o 
 -14   5   1       26.88       24.82      3.97 o 
 -13   5   1        1.33        9.09      3.17 o 
 -12   5   1       62.59       58.04      5.69 o 
 -11   5   1        0.29        5.86      3.29 o 
 -10   5   1       58.47       56.25      5.89 o 
  -9   5   1      269.37      263.15      8.86 o 
  -8   5   1      172.89      170.76      9.55 o 
  -7   5   1      250.93      244.07      6.85 o 
  -6   5   1      632.77      630.16      8.08 o 
  -5   5   1        1.83        2.06      1.95 o 
  -4   5   1       39.52       47.81      4.90 o 
  -3   5   1     1262.73     1332.06      9.63 o 
  -2   5   1      364.02      341.55      6.33 o 
  -1   5   1     5154.76     5148.67     31.18 o 
   0   5   1        0.88        3.86      1.32 o 
   1   5   1        2.84        2.38      1.33 o 
   2   5   1     1016.25     1026.22     15.40 o 
   3   5   1      924.25      976.01     12.54 o 
   4   5   1       20.16       21.60      2.89 o 
   5   5   1      408.42      453.00      8.48 o 
   6   5   1       15.12       14.15      2.95 o 
   7   5   1      334.67      349.91      8.28 o 
   8   5   1      139.45      155.76      8.32 o 
   9   5   1        1.24        0.16      3.16 o 
  10   5   1      237.27      253.59      6.75 o 
  11   5   1       25.08       23.58      4.39 o 
  12   5   1       27.74       24.62      5.27 o 
  13   5   1       55.81       54.58      9.01 o 
  14   5   1       54.06       52.71      8.11 o 
 -14   6   1       12.19        7.21      3.36 o 
 -13   6   1        3.89        7.20      2.94 o 
 -12   6   1        6.57        8.78      2.50 o 
 -11   6   1        3.84        7.80      3.40 o 
 -10   6   1       42.23       34.17      4.03 o 
  -9   6   1       31.79       33.74      4.47 o 
  -8   6   1      149.06      157.27     12.01 o 
  -7   6   1        9.87       11.25      3.46 o 
  -6   6   1       53.94       55.06      4.46 o 
  -5   6   1        9.19       12.33      2.46 o 
  -4   6   1       61.52       65.87      3.29 o 
  -3   6   1      285.06      329.16      7.26 o 
  -2   6   1      188.52      211.10      5.74 o 
  -1   6   1      467.92      503.24      6.43 o 
   0   6   1        6.89        4.78      1.07 o 
   1   6   1        1.32        4.75      1.32 o 
   2   6   1       31.89       29.89      3.04 o 
   3   6   1       66.52       78.02      4.37 o 
   4   6   1       77.60       84.59      6.04 o 
   5   6   1      191.12      193.96      4.70 o 
   6   6   1       35.11       42.84      4.70 o 
   7   6   1       34.28       34.41      4.36 o 
   8   6   1       24.95       22.29      3.77 o 
   9   6   1      462.43      462.26      9.47 o 
  10   6   1       14.47       11.17      5.69 o 
  11   6   1      247.64      274.14     14.22 o 
  12   6   1        0.21        7.71      3.17 o 
  13   6   1        0.34        2.84      3.48 o 
 -14   7   1        6.57       16.28      4.81 o 
 -13   7   1       10.83       22.94      5.08 o 
 -12   7   1       86.82       80.01      8.73 o 
 -11   7   1       84.50       81.13      8.19 o 
 -10   7   1       49.61       47.75      6.29 o 
  -9   7   1      183.26      187.34      7.97 o 
  -8   7   1      327.83      348.04     10.48 o 
  -7   7   1      338.15      353.33     11.81 o 
  -6   7   1       15.80       16.31      2.77 o 
  -5   7   1      101.91      108.44      5.20 o 
  -4   7   1       81.13       80.81      9.63 o 
  -3   7   1      180.55      178.88      7.40 o 
  -2   7   1       58.61       60.54      6.88 o 
  -1   7   1       44.21       40.13      1.94 o 
   0   7   1       52.03       52.55      3.34 o 
   1   7   1      630.91      693.98      6.61 o 
   2   7   1      103.03       89.57      3.58 o 
   3   7   1       15.14       13.46      2.23 o 
   4   7   1       57.32       54.80      4.47 o 
   5   7   1       22.14       21.81      4.53 o 
   6   7   1      582.91      620.26     10.01 o 
   7   7   1        0.10       10.18      3.42 o 
   8   7   1        2.52        0.39      3.68 o 
   9   7   1       18.23       12.57      3.32 o 
  10   7   1       82.94       76.20      9.54 o 
  11   7   1       10.93        6.45      2.56 o 
  12   7   1      104.59       94.71     16.07 o 
  13   7   1       10.59       11.91      3.67 o 
 -13   8   1       15.78       20.08      4.50 o 
 -12   8   1       68.11       70.80      7.05 o 
 -11   8   1       53.79       48.30      6.06 o 
 -10   8   1        4.41        7.08      6.07 o 
  -9   8   1      120.95      120.60      9.54 o 
  -8   8   1       17.58       13.31      2.86 o 
  -7   8   1       21.39       17.29      3.12 o 
  -6   8   1      134.16      129.78      3.44 o 
  -5   8   1       87.06      103.93     11.79 o 
  -4   8   1      534.66      572.30      7.47 o 
  -3   8   1      173.99      172.33      6.17 o 
  -2   8   1       88.08       75.88      8.50 o 
  -1   8   1      129.92      122.98      2.93 o 
   0   8   1       11.03       10.53      1.84 o 
   1   8   1       61.41       57.62      3.43 o 
   2   8   1     1033.29     1072.32     14.93 o 
   3   8   1      170.06      166.24      6.12 o 
   4   8   1       22.06       18.65      2.64 o 
   5   8   1       24.97       21.40      3.05 o 
   6   8   1       40.52       45.75      4.70 o 
   7   8   1       47.31       52.49      5.76 o 
   8   8   1       42.10       39.93      5.23 o 
   9   8   1       10.56       14.11      3.29 o 
  10   8   1      139.03      144.73     12.85 o 
  11   8   1        4.25        7.56      4.13 o 
  12   8   1        1.64       -0.17      4.23 o 
  13   8   1        0.00        6.51      6.69 o 
 -13   9   1       27.38       23.36      5.94 o 
 -12   9   1        2.08        7.86      2.48 o 
 -11   9   1       38.28       37.62      5.08 o 
 -10   9   1        0.16        9.52      6.78 o 
  -9   9   1       68.49       57.02      7.46 o 
  -8   9   1       19.11       23.70      4.27 o 
  -7   9   1      139.45      131.72     12.36 o 
  -6   9   1      288.43      305.09     12.25 o 
  -5   9   1        3.10        6.41      3.48 o 
  -4   9   1      170.83      168.20      9.76 o 
  -3   9   1      179.65      190.41     12.41 o 
  -2   9   1       97.41       97.12      7.47 o 
  -1   9   1       77.18       83.78      3.50 o 
   0   9   1      102.30       83.45      3.68 o 
   1   9   1       13.93       14.03      2.13 o 
   2   9   1      136.66      120.94      4.69 o 
   3   9   1        1.33        3.59      1.45 o 
   4   9   1       23.15       20.56      3.50 o 
   5   9   1       29.64       33.39      3.89 o 
   6   9   1       99.60       95.49      8.51 o 
   7   9   1     1136.80     1226.81     19.86 o 
   8   9   1      239.92      260.97      9.86 o 
   9   9   1        0.44        6.27      4.11 o 
  10   9   1        2.83        6.18      2.49 o 
  11   9   1        5.92       11.02      4.97 o 
  12   9   1        2.94        7.42      3.53 o 
 -12  10   1       20.44       15.49      4.10 o 
 -11  10   1        0.00        0.57      4.79 o 
 -10  10   1       44.97       47.89      5.28 o 
  -9  10   1      214.69      246.39     16.56 o 
  -8  10   1      317.44      304.24      9.54 o 
  -7  10   1       11.65       15.19      3.54 o 
  -6  10   1      130.42      125.24     12.71 o 
  -5  10   1       54.42       62.35      5.91 o 
  -4  10   1       40.42       36.13      4.12 o 
  -3  10   1       13.53       38.87     14.50 o 
  -2  10   1       51.24       58.75      5.99 o 
  -1  10   1       25.84       22.69      2.61 o 
   0  10   1       84.53       93.79      3.65 o 
   1  10   1        5.54        3.42      2.53 o 
   2  10   1       30.47       28.93      4.31 o 
   3  10   1      296.57      316.58     11.36 o 
   4  10   1       58.31       67.13      7.29 o 
   5  10   1        0.08        4.61      3.20 o 
   6  10   1      404.00      411.86     13.82 o 
   7  10   1      215.54      222.44     15.28 o 
   8  10   1        0.60        5.50      4.93 o 
   9  10   1       57.24       45.88      7.05 o 
  10  10   1       31.46       36.45      5.27 o 
  11  10   1        1.75        3.00      4.73 o 
 -12  11   1      114.31       93.53     13.95 o 
 -11  11   1       17.90       12.03      3.67 o 
 -10  11   1       12.82       15.77      3.84 o 
  -9  11   1      172.86      174.35     10.84 o 
  -8  11   1      106.11       91.05      8.32 o 
  -7  11   1        5.12        6.07      4.62 o 
  -6  11   1       10.01        4.07      3.21 o 
  -5  11   1        0.04        6.81      4.12 o 
  -4  11   1       43.61       45.23      5.09 o 
  -3  11   1        8.99       16.67      4.31 o 
  -2  11   1       63.75       63.38      6.55 o 
  -1  11   1       74.14       79.15      8.32 o 
   0  11   1       93.12       79.68      7.74 o 
   1  11   1        0.01        5.34      2.13 o 
   2  11   1       11.26        7.34      5.80 o 
   3  11   1       94.52       93.63      8.96 o 
   4  11   1      882.41      897.53     20.88 o 
   5  11   1       33.22       29.71      4.10 o 
   6  11   1       37.99       49.85      5.71 o 
   7  11   1       53.63       44.89      4.99 o 
   8  11   1        1.99        6.23      2.79 o 
   9  11   1        4.92       13.03      3.78 o 
  10  11   1        3.87        7.12      9.33 o 
  11  11   1        2.84        7.33      3.50 o 
 -11  12   1        4.30        4.90      5.43 o 
 -10  12   1        3.89        3.71      3.53 o 
  -9  12   1        0.26        7.22      2.98 o 
  -8  12   1       23.23       15.97      4.92 o 
  -7  12   1        0.26        7.94      3.39 o 
  -6  12   1       41.70       42.42      6.78 o 
  -5  12   1        2.43        8.22      4.41 o 
  -4  12   1        1.37       -1.34      3.85 o 
  -3  12   1        3.72        5.21      4.34 o 
  -2  12   1        0.97        3.41      3.55 o 
  -1  12   1       18.65       22.51      6.00 o 
   0  12   1       15.92       17.90      5.39 o 
   1  12   1       36.35       28.67      5.55 o 
   2  12   1        5.90        7.59      3.36 o 
   3  12   1        2.33        4.75      3.64 o 
   4  12   1      603.17      658.53     14.07 o 
   5  12   1       10.20        6.00      4.54 o 
   6  12   1      293.74      298.75      9.10 o 
   7  12   1        0.56        3.33      3.32 o 
   8  12   1       12.54       12.97      4.56 o 
   9  12   1        0.76        4.75      4.87 o 
  10  12   1       93.49       81.55     13.87 o 
 -10  13   1       11.41        8.60      5.33 o 
  -9  13   1       12.10       11.29      5.77 o 
  -8  13   1        0.63        6.82      2.80 o 
  -7  13   1        2.14        7.30      2.90 o 
  -6  13   1        0.21        4.06      4.75 o 
  -5  13   1        9.61        8.82      3.53 o 
  -4  13   1       52.79       36.29      6.38 o 
  -3  13   1        0.09        3.57      5.81 o 
  -2  13   1        0.33       -6.16      6.16 o 
  -1  13   1        5.52        9.74      4.92 o 
   0  13   1        8.03        7.57      5.07 o 
   1  13   1       25.29       31.56      5.72 o 
   2  13   1       20.68       12.69      5.88 o 
   3  13   1        2.28        8.54      3.19 o 
   4  13   1        1.30        9.89      3.49 o 
   5  13   1        4.70        8.69      4.12 o 
   6  13   1       10.16       12.07      3.81 o 
   7  13   1       27.47       22.15      4.20 o 
   8  13   1        8.95       14.43      4.33 o 
   9  13   1        9.36       11.77      3.90 o 
  -9  14   1        0.02        5.03      4.09 o 
  -8  14   1        1.38       10.21      3.58 o 
  -7  14   1        3.24        9.88      4.44 o 
  -6  14   1       10.04       10.16      3.95 o 
  -5  14   1        0.08        7.82      6.30 o 
  -4  14   1        3.50        8.57      3.91 o 
  -3  14   1       16.71       16.30      4.58 o 
  -2  14   1       49.42       53.25      7.58 o 
  -1  14   1        1.67        7.56      5.13 o 
   0  14   1       14.11       18.30      5.92 o 
   1  14   1       25.19       34.41      6.98 o 
   2  14   1       54.31       48.43      6.77 o 
   3  14   1       19.28       18.88      4.91 o 
   4  14   1       44.03       36.30      5.90 o 
   5  14   1        9.46       11.89      4.20 o 
   6  14   1       22.94       15.90      5.38 o 
   7  14   1        0.12        7.49      5.73 o 
   8  14   1        1.96        6.56      5.77 o 
  -7  15   1        3.27        7.35      4.44 o 
  -6  15   1       50.55       49.85      9.35 o 
  -5  15   1        0.06        3.11      4.89 o 
  -4  15   1       13.02        9.73      4.36 o 
  -3  15   1       30.56       34.45      6.40 o 
  -2  15   1       42.21       34.31      6.58 o 
  -1  15   1        0.24        5.97      6.47 o 
   0  15   1        6.47       13.48      5.39 o 
   1  15   1        0.19        9.78      3.69 o 
   2  15   1       55.94       70.27      8.01 o 
   3  15   1        7.45        4.04      4.93 o 
   4  15   1       34.93       37.68      7.59 o 
   5  15   1        1.02        5.06      3.03 o 
   6  15   1       11.54       15.64      7.04 o 
  -5  16   1        3.41        5.72      4.15 o 
  -4  16   1       12.16        8.88      3.30 o 
  -3  16   1        1.34        4.57      4.91 o 
  -2  16   1       17.32       14.14      4.52 o 
  -1  16   1        0.50        7.68      4.48 o 
   0  16   1       10.81       12.57      4.54 o 
   1  16   1        0.30        8.37      2.96 o 
   2  16   1        0.08        2.61      5.11 o 
   3  16   1        4.65       12.39      5.83 o 
   4  16   1       31.59       33.98      7.69 o 
 -16   0   2        0.68        9.15      6.97 o 
 -15   0   2        0.86        4.12      6.60 o 
 -14   0   2        0.10       -5.83      5.83 o 
 -13   0   2       45.49       56.59      7.44 o 
 -12   0   2        1.21       -3.69      5.75 o 
 -11   0   2        6.72        9.93      5.93 o 
 -10   0   2      264.67      331.94     16.70 o 
  -9   0   2       55.13       47.55      7.33 o 
  -8   0   2     2405.69     2589.55     29.77 o 
  -7   0   2       88.06       87.24      9.15 o 
  -6   0   2     4096.31     4371.05     62.54 o 
  -5   0   2      307.99      325.64      9.48 o 
  -3   0   2        1.58        7.08      2.06 o 
  -2   0   2     2864.86     2744.03     14.74 o 
  -1   0   2     2876.01     2497.69     12.79 o 
   0   0   2     1737.80     1709.95     12.70 o 
   2   0   2      515.53      517.74      8.00 o 
   3   0   2     1056.99     1017.06     11.31 o 
   4   0   2      966.88      973.50     22.44 o 
   5   0   2     1891.11     1900.36     21.27 o 
   6   0   2      425.11      473.74     18.34 o 
   7   0   2      154.61      136.50      6.13 o 
   8   0   2       10.12       18.38      4.93 o 
   9   0   2       91.33       99.91      8.64 o 
  10   0   2       21.67       25.82      5.49 o 
  11   0   2      174.65      189.23      7.94 o 
  12   0   2      102.69       99.11     16.82 o 
  13   0   2       42.87       39.88     10.61 o 
  14   0   2      125.13      105.89     19.14 o 
 -16   1   2       27.46       22.16      4.88 o 
 -15   1   2       22.66       17.12      3.56 o 
 -14   1   2       70.63       84.12      8.15 o 
 -13   1   2       18.64       12.72      2.82 o 
 -12   1   2        0.08        2.54      3.44 o 
 -11   1   2       24.78       30.37      4.25 o 
 -10   1   2        1.13        2.31      3.65 o 
  -9   1   2       43.55       44.10      5.83 o 
  -8   1   2     1382.54     1481.67     22.64 o 
  -7   1   2     1183.88     1224.69     20.52 o 
  -6   1   2     2240.11     2295.54     21.61 o 
  -5   1   2      430.86      456.82      6.13 o 
  -4   1   2      827.82      775.15      9.96 o 
  -3   1   2     3888.16     3862.09     22.08 o 
  -2   1   2    11929.46    11416.63     77.89 o 
  -1   1   2     2954.43     2762.60     18.84 o 
   0   1   2     4653.77     4426.34     34.83 o 
   1   1   2       13.40       36.52      2.82 o 
   2   1   2      100.45       91.50      2.65 o 
   3   1   2     1256.09     1285.70     13.73 o 
   4   1   2      288.84      312.70      3.81 o 
   5   1   2       40.09       39.55      2.88 o 
   6   1   2      118.32      103.26      3.57 o 
   7   1   2       48.32       40.52      4.31 o 
   8   1   2      122.26      123.94      7.27 o 
   9   1   2       54.31       52.69      4.65 o 
  10   1   2     1307.34     1408.02     27.78 o 
  11   1   2        0.00        6.38      3.94 o 
  12   1   2       34.17       44.48      7.23 o 
  13   1   2      124.77      137.28     18.66 o 
  14   1   2       22.80       21.02      8.18 o 
 -15   2   2       25.29       20.64      3.59 o 
 -14   2   2        0.26        0.75      2.91 o 
 -13   2   2        0.41        7.03      4.00 o 
 -12   2   2        7.57        8.85      3.29 o 
 -11   2   2        0.07        2.03      2.87 o 
 -10   2   2       37.63       48.38      4.72 o 
  -9   2   2        0.43        2.19      3.68 o 
  -8   2   2       34.08       32.22      3.59 o 
  -7   2   2      258.55      284.00      5.73 o 
  -6   2   2       40.11       54.19      5.65 o 
  -5   2   2     2666.53     2647.81     15.55 o 
  -4   2   2      184.62      142.09      2.88 o 
  -3   2   2      211.21      185.37      2.49 o 
  -1   2   2     1987.26     2100.04     11.97 o 
   0   2   2      291.50      259.25      4.40 o 
   1   2   2     1409.67     1268.03      8.60 o 
   2   2   2     5952.14     5721.82     32.36 o 
   3   2   2     2288.44     2394.20     19.11 o 
   4   2   2        4.53        3.70      1.85 o 
   5   2   2      574.98      599.23      8.23 o 
   6   2   2      123.14      119.10      3.84 o 
   7   2   2      779.04      813.23      8.15 o 
   8   2   2      213.27      206.11      5.42 o 
   9   2   2      315.46      339.64     10.79 o 
  10   2   2       10.59        6.85      2.76 o 
  11   2   2      109.22      114.52      8.57 o 
  12   2   2       15.43       28.39      5.47 o 
  13   2   2        3.07        8.40      3.64 o 
  14   2   2        0.07        4.01      3.89 o 
 -15   3   2        4.06        7.89      3.38 o 
 -14   3   2        0.78        8.05      5.90 o 
 -13   3   2        6.48        8.48      3.99 o 
 -12   3   2       19.85       14.52      3.77 o 
 -11   3   2      165.44      186.54     10.63 o 
 -10   3   2        4.90        8.14      3.56 o 
  -9   3   2      150.06      178.48      6.67 o 
  -8   3   2       79.06       84.99      5.58 o 
  -7   3   2      619.54      629.21      9.38 o 
  -6   3   2     1401.69     1416.37     14.19 o 
  -5   3   2      758.40      726.64      9.03 o 
  -4   3   2     1046.31     1134.11      8.64 o 
  -3   3   2      401.78      374.72      4.83 o 
  -2   3   2    18726.00    17399.50     97.01 o 
  -1   3   2     2118.68     1871.80     17.29 o 
   0   3   2       14.70       13.17      1.56 o 
   1   3   2       24.47       16.43      1.65 o 
   2   3   2      325.08      278.61      5.59 o 
   3   3   2      834.72      810.97     16.26 o 
   4   3   2       90.81       95.64      4.32 o 
   5   3   2      157.97      193.74      5.91 o 
   6   3   2      144.14      137.36      5.32 o 
   7   3   2      225.72      220.53      7.71 o 
   8   3   2       22.26       21.77      3.29 o 
   9   3   2        1.38        1.73      3.25 o 
  10   3   2       16.66       17.07      3.45 o 
  11   3   2       41.97       46.71      6.84 o 
  12   3   2       52.20       44.58      5.24 o 
  13   3   2        1.85        8.29      4.42 o 
  14   3   2       55.73       46.75      9.29 o 
 -15   4   2        0.39        1.34      3.82 o 
 -14   4   2        1.92        4.51      2.62 o 
 -13   4   2        1.10        2.48      2.43 o 
 -12   4   2        5.55        7.32      2.93 o 
 -11   4   2       60.66       49.46      4.97 o 
 -10   4   2      258.92      276.03      8.81 o 
  -9   4   2      297.13      321.43      5.94 o 
  -8   4   2       22.95       25.68      3.27 o 
  -7   4   2       10.15        3.00      2.34 o 
  -6   4   2      588.43      593.85      9.82 o 
  -5   4   2     3683.49     3823.65     50.41 o 
  -4   4   2       87.13       73.92      2.78 o 
  -3   4   2      682.84      625.31      6.44 o 
  -2   4   2      331.41      298.32      5.51 o 
  -1   4   2        7.60        4.95      1.74 o 
   0   4   2      753.60      733.43      5.99 o 
   1   4   2     1330.60     1313.14     12.53 o 
   2   4   2      200.10      204.71      4.84 o 
   3   4   2        0.34        3.53      1.76 o 
   4   4   2       21.88       24.83      2.82 o 
   5   4   2      468.39      492.35      7.59 o 
   6   4   2       64.51       63.06      4.75 o 
   7   4   2      134.95      130.99      5.52 o 
   8   4   2      141.41      142.38     12.94 o 
   9   4   2       19.60       16.70      4.95 o 
  10   4   2       25.79       21.26      3.80 o 
  11   4   2        7.43       10.63      2.99 o 
  12   4   2        3.25        2.85      3.36 o 
  13   4   2       13.20       12.86      5.11 o 
 -15   5   2        1.52        8.61      5.93 o 
 -14   5   2        0.10        1.41      3.66 o 
 -13   5   2        2.33        1.28      2.67 o 
 -12   5   2       98.45       90.99     10.60 o 
 -11   5   2       15.27       15.08      3.25 o 
 -10   5   2       21.59       28.09      5.16 o 
  -9   5   2       13.49       13.28      3.37 o 
  -8   5   2        1.49       -0.09      2.96 o 
  -7   5   2      209.86      232.77      6.37 o 
  -6   5   2        1.14        4.80      1.97 o 
  -5   5   2        7.71        7.84      1.67 o 
  -4   5   2      333.62      376.79      5.68 o 
  -3   5   2       30.26       24.98      2.28 o 
  -2   5   2       98.87      134.13      3.92 o 
  -1   5   2      967.01      925.85     16.42 o 
   0   5   2      225.23      191.41      3.21 o 
   1   5   2        0.49        1.81      1.22 o 
   2   5   2      190.77      184.09      3.74 o 
   3   5   2      433.75      419.96     12.09 o 
   4   5   2      564.50      562.23      8.75 o 
   5   5   2      124.86      124.93      6.19 o 
   6   5   2      296.99      293.54      6.40 o 
   7   5   2       95.17       96.04      6.44 o 
   8   5   2      427.13      423.19     16.84 o 
   9   5   2       25.57       27.18      4.37 o 
  10   5   2        0.02        2.58      3.97 o 
  11   5   2       11.09        9.91      3.66 o 
  12   5   2       37.44       36.11      5.53 o 
  13   5   2        2.70        9.11      3.83 o 
 -15   6   2        2.12        8.15      5.30 o 
 -14   6   2        4.14       11.15      3.83 o 
 -13   6   2       22.37       22.38      4.24 o 
 -12   6   2        0.30        5.47      3.36 o 
 -11   6   2        5.08        8.44      3.13 o 
 -10   6   2      125.66      112.51     10.41 o 
  -9   6   2      118.70      113.92      9.52 o 
  -8   6   2        3.79        8.36      2.61 o 
  -7   6   2        4.58        8.20      4.22 o 
  -6   6   2       73.38       66.67      4.74 o 
  -5   6   2      421.79      428.00      9.12 o 
  -4   6   2     3940.71     4217.48     96.36 o 
  -3   6   2      217.34      218.85      6.39 o 
  -2   6   2     1382.83     1519.74     12.27 o 
  -1   6   2       87.69       90.66      2.26 o 
   0   6   2      474.47      424.09      5.92 o 
   1   6   2      155.89      155.29      7.84 o 
   2   6   2        4.39        6.62      2.11 o 
   3   6   2      104.88      127.87      5.36 o 
   4   6   2      163.39      211.65      5.41 o 
   5   6   2      465.32      497.27      6.36 o 
   6   6   2       11.64       12.20      3.41 o 
   7   6   2        1.16       -0.30      3.18 o 
   8   6   2       51.46       59.40      6.85 o 
   9   6   2       18.72       19.44      5.19 o 
  10   6   2       28.93       33.89      4.96 o 
  11   6   2      107.25       92.76     11.07 o 
  12   6   2       37.57       44.01      7.66 o 
  13   6   2        7.97       17.99      5.48 o 
 -14   7   2        2.44        4.85      4.10 o 
 -13   7   2        0.34        3.62      3.15 o 
 -12   7   2        0.79       14.08      3.50 o 
 -11   7   2       25.99       23.28      3.60 o 
 -10   7   2      121.00      101.55      8.18 o 
  -9   7   2       34.39       38.40      4.29 o 
  -8   7   2      785.74      819.05     13.88 o 
  -7   7   2       45.12       37.38      3.61 o 
  -6   7   2       22.51       24.19      3.13 o 
  -5   7   2        4.35        4.67      1.18 o 
  -4   7   2      213.23      229.14      6.38 o 
  -3   7   2      457.73      552.59     10.55 o 
  -2   7   2      877.17      995.53     12.65 o 
  -1   7   2      591.02      600.94      8.06 o 
   0   7   2      652.89      636.22      7.28 o 
   1   7   2      352.68      400.25      6.73 o 
   2   7   2       76.38       93.03      8.94 o 
   3   7   2      204.85      196.24      5.75 o 
   4   7   2      228.78      256.81      5.73 o 
   5   7   2       67.94       69.33      5.18 o 
   6   7   2      374.85      399.89     11.83 o 
   7   7   2       56.94       64.18      7.01 o 
   8   7   2       58.76       55.35      4.84 o 
   9   7   2       34.29       28.57      4.73 o 
  10   7   2      370.82      356.84      7.24 o 
  11   7   2       43.16       37.76      6.51 o 
  12   7   2       25.84       30.46      5.73 o 
  13   7   2       12.43        1.26      2.92 o 
 -14   8   2        7.58        7.87      4.26 o 
 -13   8   2       15.93       20.08      4.06 o 
 -12   8   2        4.04        8.23      4.04 o 
 -11   8   2       88.63      101.22      9.75 o 
 -10   8   2        7.59        8.22      2.83 o 
  -9   8   2      308.17      313.99     11.24 o 
  -8   8   2       39.07       34.27      4.49 o 
  -7   8   2      260.03      279.14      9.04 o 
  -6   8   2        5.43        4.95      1.11 o 
  -5   8   2       37.40       41.04      5.11 o 
  -4   8   2      273.23      318.61      7.59 o 
  -3   8   2       35.31       38.57      4.08 o 
  -2   8   2      321.54      357.82      9.87 o 
  -1   8   2      346.14      326.37      9.85 o 
   0   8   2      558.38      562.02      5.84 o 
   1   8   2      437.81      423.35      5.13 o 
   2   8   2      254.76      270.75      4.95 o 
   3   8   2       42.82       38.80      4.16 o 
   4   8   2       67.65       59.55      6.28 o 
   5   8   2      163.35      163.88      8.44 o 
   6   8   2      356.89      381.01     13.54 o 
   7   8   2        2.25        4.12      2.64 o 
   8   8   2       10.12       14.80      2.93 o 
   9   8   2        8.90        9.24      4.32 o 
  10   8   2        0.53        2.26      4.06 o 
  11   8   2        0.10        7.58      3.08 o 
  12   8   2       11.92        6.28      7.38 o 
 -13   9   2       21.05       14.42      2.88 o 
 -12   9   2        0.01        7.23      2.99 o 
 -11   9   2       33.29       40.15      5.72 o 
 -10   9   2       60.98       53.19      6.55 o 
  -9   9   2       96.95       95.72      9.71 o 
  -8   9   2       18.28       13.88      3.42 o 
  -7   9   2       18.22       13.25      4.60 o 
  -6   9   2      243.89      253.60     11.49 o 
  -5   9   2        9.69       12.60      3.06 o 
  -4   9   2      267.93      292.80     10.07 o 
  -3   9   2        9.59       13.38      2.92 o 
  -2   9   2       61.28       71.02      5.93 o 
  -1   9   2      172.73      160.16      6.07 o 
   0   9   2       45.94       42.52      2.78 o 
   1   9   2      317.80      310.59     10.32 o 
   2   9   2       17.41       17.73      2.87 o 
   3   9   2      533.56      549.20     13.45 o 
   4   9   2       23.57       23.06      5.02 o 
   5   9   2       48.38       49.43      4.73 o 
   6   9   2        2.25        7.06      2.83 o 
   7   9   2        0.44        4.06      3.27 o 
   8   9   2      196.44      208.83     13.42 o 
   9   9   2       24.92       17.63      5.19 o 
  10   9   2        0.10        3.76      4.82 o 
  11   9   2        0.76        4.87      4.59 o 
  12   9   2       34.13       28.58      7.07 o 
 -13  10   2       54.66       43.40      5.88 o 
 -12  10   2       76.02       78.01     11.14 o 
 -11  10   2        3.49        8.47      4.75 o 
 -10  10   2        7.12        2.35      5.86 o 
  -9  10   2        5.28       10.97      4.05 o 
  -8  10   2      465.00      478.08     11.41 o 
  -7  10   2        5.48        6.18      4.11 o 
  -6  10   2        6.08        7.66      4.87 o 
  -5  10   2       18.60       14.71      4.42 o 
  -4  10   2       61.71       76.87      7.85 o 
  -3  10   2       16.45       20.12      4.93 o 
  -2  10   2       68.30       79.68      7.81 o 
  -1  10   2       78.71       65.30      4.84 o 
   0  10   2      192.48      194.85      7.31 o 
   1  10   2       84.47       87.71      8.11 o 
   2  10   2      586.92      606.75      8.09 o 
   3  10   2      142.69      139.87     10.79 o 
   4  10   2       94.07       82.44      6.21 o 
   5  10   2       85.35       92.93      9.56 o 
   6  10   2       19.30       21.89      4.93 o 
   7  10   2       65.26       77.21      8.04 o 
   8  10   2       12.80       18.02      3.90 o 
   9  10   2        0.03        7.35      4.95 o 
  10  10   2       17.73       20.79      5.10 o 
  11  10   2        0.06        5.63      3.47 o 
 -12  11   2       60.65       59.21     11.57 o 
 -11  11   2       15.77        8.78      3.14 o 
 -10  11   2       10.79       14.37      4.23 o 
  -9  11   2       65.38       67.40      7.06 o 
  -8  11   2        0.51        3.70      3.14 o 
  -7  11   2      124.73      123.59      8.73 o 
  -6  11   2       28.79       24.65      3.92 o 
  -5  11   2       63.28       52.23      6.26 o 
  -4  11   2        0.04       -0.88      3.61 o 
  -3  11   2       31.73       28.15      7.09 o 
  -2  11   2       18.40       29.81      6.23 o 
  -1  11   2        5.83       10.09      3.58 o 
   0  11   2      150.00      158.12     10.52 o 
   1  11   2        1.13        2.24      3.12 o 
   2  11   2      517.88      548.04     11.06 o 
   3  11   2      735.43      799.89     16.01 o 
   4  11   2       12.74        8.55      4.21 o 
   5  11   2       15.12       16.12      3.62 o 
   6  11   2      255.00      269.53     10.22 o 
   7  11   2        0.02        8.40      3.31 o 
   8  11   2        0.14        7.60      3.85 o 
   9  11   2       40.47       36.00      7.25 o 
  10  11   2        1.43        6.27      5.76 o 
 -11  12   2        0.28        8.72      3.63 o 
 -10  12   2       31.91       21.79      5.74 o 
  -9  12   2        0.53        5.58      3.82 o 
  -8  12   2        5.00        6.15      2.80 o 
  -7  12   2        8.76       13.11      4.02 o 
  -6  12   2       15.17       20.31      4.13 o 
  -5  12   2        0.10        4.35      4.71 o 
  -4  12   2       71.76       69.83      7.99 o 
  -3  12   2        1.41        9.74      7.03 o 
  -2  12   2       53.54       37.53      4.69 o 
  -1  12   2        5.94       11.72      4.80 o 
   0  12   2      286.96      280.84     17.41 o 
   1  12   2       29.94       40.23      7.04 o 
   2  12   2        3.43        6.31      4.32 o 
   3  12   2       46.46       55.23      6.96 o 
   4  12   2       51.23       39.51      5.68 o 
   5  12   2        3.35        4.20      3.97 o 
   6  12   2        9.67        9.46      3.07 o 
   7  12   2       26.95       21.58      4.62 o 
   8  12   2        2.78        2.31      3.21 o 
   9  12   2       11.85       12.04      3.79 o 
 -10  13   2        3.11        3.69      2.53 o 
  -9  13   2        0.01        2.78      2.57 o 
  -8  13   2       14.79       13.65      4.73 o 
  -7  13   2       30.11       25.03      4.03 o 
  -6  13   2       62.94       68.98      6.75 o 
  -5  13   2        2.08        3.08      2.24 o 
  -4  13   2        3.58        6.10      4.76 o 
  -3  13   2        6.61        8.88      4.57 o 
  -2  13   2      127.05      143.91     14.69 o 
  -1  13   2      184.64      189.01     14.06 o 
   0  13   2       45.23       57.10      7.05 o 
   1  13   2        5.17       15.73      4.89 o 
   2  13   2       18.05       14.48      3.88 o 
   3  13   2        7.76        9.70      5.02 o 
   4  13   2        1.05        1.65      3.93 o 
   5  13   2       11.80       17.61      4.96 o 
   6  13   2        1.37        5.81     10.22 o 
   7  13   2        3.27        6.62      3.08 o 
   8  13   2       19.48       24.62      6.11 o 
  -9  14   2        3.46        3.69      3.25 o 
  -8  14   2        4.10        9.12      3.08 o 
  -7  14   2        5.87        9.72      3.63 o 
  -6  14   2       55.61       56.39      7.61 o 
  -5  14   2        8.73       10.04      6.12 o 
  -4  14   2        0.13        2.10      4.57 o 
  -3  14   2        6.51       10.22      7.83 o 
  -2  14   2       55.60       46.88      7.81 o 
  -1  14   2        1.23        9.88      4.24 o 
   0  14   2       14.52       17.46      5.25 o 
   1  14   2      115.16      105.04     10.86 o 
   2  14   2       47.49       33.44      4.88 o 
   3  14   2       12.31        8.24      5.24 o 
   4  14   2      155.56      141.46     15.77 o 
   5  14   2       22.12       20.02      8.78 o 
   6  14   2      113.16      122.68     11.18 o 
   7  14   2        0.00       26.74      8.26 o 
  -7  15   2       22.00       26.88      5.79 o 
  -6  15   2       23.57       19.81      5.02 o 
  -5  15   2       15.12       13.75      5.62 o 
  -4  15   2        8.40        6.97      5.57 o 
  -3  15   2        0.07        6.47      6.26 o 
  -2  15   2       35.47       28.75      6.99 o 
  -1  15   2        0.02        6.50      3.95 o 
   0  15   2        5.74        7.12      8.76 o 
   1  15   2       10.69       12.92      4.86 o 
   2  15   2       17.45       13.37      5.20 o 
   3  15   2        8.70        6.73      4.25 o 
   4  15   2        0.46        3.74      4.93 o 
   5  15   2      121.66      121.59     12.99 o 
   6  15   2        6.36        7.12      6.01 o 
  -5  16   2        1.49        6.15      4.23 o 
  -4  16   2        0.01       -1.96      5.11 o 
  -3  16   2       29.98       32.82      6.24 o 
  -2  16   2        7.19        9.80      4.30 o 
  -1  16   2       24.89       22.52      5.31 o 
   0  16   2       18.03       15.78      4.53 o 
   1  16   2        6.44       -1.68      5.50 o 
   2  16   2       12.83        9.84      5.66 o 
   3  16   2       53.97       36.03      8.28 o 
 -16   1   3        2.94        2.48      4.11 o 
 -15   1   3        0.00       -2.52      4.57 o 
 -14   1   3        9.78       13.31      2.81 o 
 -13   1   3        0.05        5.80      3.65 o 
 -12   1   3       42.96       42.11      4.67 o 
 -11   1   3      114.20      118.89      8.70 o 
 -10   1   3        8.62       15.37      3.29 o 
  -9   1   3      127.89      117.72      6.45 o 
  -8   1   3      434.87      457.99      6.41 o 
  -7   1   3       31.06       24.81      2.76 o 
  -6   1   3      720.96      679.53      8.70 o 
  -5   1   3      222.15      224.97      3.28 o 
  -4   1   3      353.69      375.64      4.43 o 
  -3   1   3      117.23      123.09      2.44 o 
  -2   1   3     1752.26     1610.80     11.90 o 
  -1   1   3      110.20      124.92      2.12 o 
   0   1   3       10.63        3.60      1.49 o 
   1   1   3     1408.18     1285.41     10.13 o 
   2   1   3     1052.47     1113.80     10.33 o 
   3   1   3        0.05        0.47      1.05 o 
   4   1   3      445.64      444.35     11.45 o 
   5   1   3      238.42      226.21     14.12 o 
   6   1   3       67.31       69.81      2.99 o 
   7   1   3       89.00       87.47      4.26 o 
   8   1   3       24.96       23.14      4.18 o 
   9   1   3       76.74       68.44      6.37 o 
  10   1   3      130.41      125.18      7.81 o 
  11   1   3        5.86        5.05      6.17 o 
  12   1   3       40.63       33.04      7.14 o 
  13   1   3        9.45       10.19      3.87 o 
 -16   2   3        1.84        3.93      4.55 o 
 -15   2   3        5.67       14.58      4.59 o 
 -14   2   3       98.25       92.02     12.13 o 
 -13   2   3        0.03        3.54      3.67 o 
 -12   2   3        0.00        5.48      2.65 o 
 -11   2   3        3.14       11.38      3.00 o 
 -10   2   3       25.27       22.59      3.77 o 
  -9   2   3      238.84      236.20      6.00 o 
  -8   2   3      555.98      536.36      6.75 o 
  -7   2   3      133.30      121.24      4.54 o 
  -6   2   3      349.25      335.66      4.58 o 
  -5   2   3      231.82      214.20      3.22 o 
  -4   2   3      775.90      824.76      9.23 o 
  -3   2   3      316.94      321.77      4.76 o 
  -2   2   3        1.57       -1.25      1.25 o 
  -1   2   3       19.89       12.01      1.79 o 
   0   2   3       24.36       29.88      2.71 o 
   1   2   3      133.72      121.25      3.60 o 
   2   2   3      241.54      246.33      4.90 o 
   3   2   3      885.36      945.95     13.42 o 
   4   2   3       64.70       77.68      1.89 o 
   5   2   3       43.50       46.08      3.88 o 
   6   2   3      873.18      884.95     13.05 o 
   7   2   3      543.63      567.92      8.31 o 
   8   2   3      677.46      691.78     13.94 o 
   9   2   3       26.19       20.76      3.08 o 
  10   2   3      478.22      475.62     10.63 o 
  11   2   3        2.69        6.86      5.47 o 
  12   2   3       60.72       65.51     11.38 o 
  13   2   3        0.19        1.52      5.15 o 
 -16   3   3        0.04        0.92      4.15 o 
 -15   3   3       13.20        8.66      4.35 o 
 -14   3   3        0.02        1.42      3.03 o 
 -13   3   3        0.55        8.52      2.79 o 
 -12   3   3        8.45       11.51      2.69 o 
 -11   3   3      114.20      103.40      7.33 o 
 -10   3   3      741.21      794.27     15.66 o 
  -9   3   3        2.60        4.29      3.03 o 
  -8   3   3       64.22       52.78      5.53 o 
  -7   3   3       17.34       18.12      2.37 o 
  -6   3   3       15.17       14.50      1.89 o 
  -5   3   3     2615.71     2823.60     17.35 o 
  -4   3   3      265.37      267.40      3.19 o 
  -3   3   3     1991.27     1988.19      9.42 o 
  -2   3   3     1270.05     1238.92     12.65 o 
  -1   3   3      541.45      512.88      7.15 o 
   0   3   3       31.42       30.45      2.62 o 
   1   3   3        2.29       -1.76      2.00 o 
   2   3   3      341.34      400.70      8.75 o 
   3   3   3     1184.67     1378.96      9.37 o 
   4   3   3        6.81        3.58      1.57 o 
   5   3   3      606.85      655.45      8.08 o 
   6   3   3      112.54      104.48      5.33 o 
   7   3   3      238.06      240.61      8.92 o 
   8   3   3      127.74      130.19      6.87 o 
   9   3   3      384.62      392.18     10.86 o 
  10   3   3        6.41        6.11      4.43 o 
  11   3   3        2.83       -5.35      6.65 o 
  12   3   3        1.90       11.40      4.28 o 
  13   3   3       21.63       32.30      5.96 o 
 -15   4   3       12.46       17.08      3.34 o 
 -14   4   3      125.19      110.16      8.17 o 
 -13   4   3       26.99       18.00      3.72 o 
 -12   4   3       79.17       69.61      8.10 o 
 -11   4   3      233.41      249.27      8.05 o 
 -10   4   3        0.64        8.98      3.13 o 
  -9   4   3      243.64      250.00      8.45 o 
  -8   4   3      398.77      403.14      5.50 o 
  -7   4   3      166.39      158.96      5.07 o 
  -6   4   3        0.44        3.08      2.17 o 
  -5   4   3       10.27       16.87      2.01 o 
  -4   4   3      554.42      556.35      7.55 o 
  -3   4   3        1.08        2.14      1.08 o 
  -2   4   3      485.50      428.22      6.14 o 
  -1   4   3     1772.85     1932.82     20.38 o 
   0   4   3      239.25      263.31      7.40 o 
   1   4   3     1318.91     1402.53     10.37 o 
   2   4   3     2933.58     3317.17     20.83 o 
   3   4   3      574.01      551.96      9.60 o 
   4   4   3      113.64      116.13      2.92 o 
   5   4   3       86.02       78.84      3.05 o 
   6   4   3      233.21      212.93      6.65 o 
   7   4   3      276.68      283.29     16.14 o 
   8   4   3       61.93       67.89      7.41 o 
   9   4   3       45.08       51.49      6.69 o 
  10   4   3       77.89       70.56      8.50 o 
  11   4   3        2.10        5.11      4.35 o 
  12   4   3       64.53       43.34      9.01 o 
  13   4   3        9.62       16.65      4.87 o 
 -15   5   3        6.05        4.91      3.51 o 
 -14   5   3        0.00       14.04      5.46 o 
 -13   5   3       34.78       40.97      4.99 o 
 -12   5   3        5.11        5.24      2.75 o 
 -11   5   3       53.23       54.62      5.67 o 
 -10   5   3        5.00        3.78      2.06 o 
  -9   5   3      647.04      655.80     11.89 o 
  -8   5   3      159.99      163.09      5.89 o 
  -7   5   3      198.12      215.65      8.83 o 
  -6   5   3       70.20       75.68      4.18 o 
  -5   5   3     2826.22     2858.36     23.66 o 
  -4   5   3     3876.01     4191.33     56.11 o 
  -3   5   3       90.29      113.15      6.63 o 
  -2   5   3     2959.63     3063.19     19.52 o 
  -1   5   3      630.84      637.00      8.68 o 
   0   5   3      247.83      262.03      5.82 o 
   1   5   3      115.78      114.14      3.71 o 
   2   5   3     1520.98     1597.82     15.20 o 
   3   5   3        4.64        4.82      2.14 o 
   4   5   3        2.39        5.39      1.33 o 
   5   5   3      282.65      279.64      9.97 o 
   6   5   3      144.86      129.38      8.28 o 
   7   5   3       84.43       94.62      9.52 o 
   8   5   3      617.86      584.50     11.12 o 
   9   5   3      252.62      256.69     13.81 o 
  10   5   3       30.31       22.07      3.69 o 
  11   5   3       65.65       58.49      6.86 o 
  12   5   3       16.20       10.18      6.16 o 
  13   5   3        0.45        6.72      5.90 o 
 -15   6   3       11.43       13.79      7.71 o 
 -14   6   3        0.01        5.37      7.24 o 
 -13   6   3        0.23        5.88      2.80 o 
 -12   6   3        1.90        4.41      2.51 o 
 -11   6   3      126.58      112.96      8.28 o 
 -10   6   3      155.31      157.02     12.36 o 
  -9   6   3      145.89      137.47      9.16 o 
  -8   6   3      101.27      106.33      9.88 o 
  -7   6   3       64.32       68.56      5.30 o 
  -6   6   3      677.38      663.24     11.36 o 
  -5   6   3        3.69        8.72      2.02 o 
  -4   6   3     1402.69     1421.45     14.53 o 
  -3   6   3       47.41       59.08      2.29 o 
  -2   6   3       21.61       16.53      2.11 o 
  -1   6   3        3.64        2.60      1.53 o 
   0   6   3      219.12      231.21      5.18 o 
   1   6   3       17.99       10.11      2.23 o 
   2   6   3      207.92      214.79      6.92 o 
   3   6   3      242.19      274.87      4.90 o 
   4   6   3      393.56      396.12      8.27 o 
   5   6   3      388.84      368.68      6.89 o 
   6   6   3      256.02      286.74      6.77 o 
   7   6   3       36.41       37.92      4.19 o 
   8   6   3       80.27       63.90      7.21 o 
   9   6   3       78.62       66.66      7.96 o 
  10   6   3       33.72       40.64      6.29 o 
  11   6   3       10.37        8.61      2.91 o 
  12   6   3      135.89      119.03     15.82 o 
 -14   7   3        1.04        3.93      6.71 o 
 -13   7   3        1.76        8.93      3.03 o 
 -12   7   3       17.79       16.72      3.69 o 
 -11   7   3      153.24      144.16     10.97 o 
 -10   7   3        6.15        4.12      4.17 o 
  -9   7   3       32.83       37.66      3.95 o 
  -8   7   3       72.88       78.43      8.21 o 
  -7   7   3      230.21      219.57      4.03 o 
  -6   7   3      495.77      498.04     10.30 o 
  -5   7   3      851.34      886.11     17.48 o 
  -4   7   3      141.67      137.04     10.18 o 
  -3   7   3        0.00        1.49      3.68 o 
  -2   7   3      171.22      170.05      3.21 o 
  -1   7   3        0.25        3.95      1.64 o 
   0   7   3       42.65       46.51      3.04 o 
   1   7   3       82.90       86.93      6.53 o 
   2   7   3        1.64        4.69      3.02 o 
   3   7   3      100.86      102.60      4.66 o 
   4   7   3        4.16        6.45      3.59 o 
   5   7   3      345.68      340.08      5.31 o 
   6   7   3       48.11       51.36      5.28 o 
   7   7   3       62.43       54.72      5.94 o 
   8   7   3       44.16       45.02      5.27 o 
   9   7   3        0.01        8.31      4.70 o 
  10   7   3       18.25       20.30      4.99 o 
  11   7   3       27.32       17.68      4.22 o 
  12   7   3       25.46       28.81      8.87 o 
 -14   8   3        0.09        5.76      6.64 o 
 -13   8   3        2.32        3.05      4.36 o 
 -12   8   3        7.74       12.03      3.52 o 
 -11   8   3       19.66       26.15      4.28 o 
 -10   8   3       54.65       73.13      9.49 o 
  -9   8   3       33.78       40.65      4.57 o 
  -8   8   3       15.95       14.70      4.20 o 
  -7   8   3        2.85        5.37      2.13 o 
  -6   8   3      180.78      202.88     10.06 o 
  -5   8   3       38.07       33.70      4.45 o 
  -4   8   3       17.92       16.54      3.32 o 
  -3   8   3      118.87      108.16      6.88 o 
  -2   8   3        3.46        4.42      1.53 o 
  -1   8   3      166.74      167.35      4.08 o 
   0   8   3      650.96      651.90      8.52 o 
   1   8   3      655.06      679.93     12.34 o 
   2   8   3       92.72       94.82      7.01 o 
   3   8   3        2.10        3.87      2.64 o 
   4   8   3       83.10       86.69      7.09 o 
   5   8   3       67.44       64.52      6.66 o 
   6   8   3      165.92      173.42      5.96 o 
   7   8   3       64.16       64.22      7.70 o 
   8   8   3        0.98       11.34      4.23 o 
   9   8   3       24.98       20.07      4.31 o 
  10   8   3       55.85       49.31      7.17 o 
  11   8   3        2.29        8.00      3.96 o 
 -13   9   3        0.25        0.16      7.32 o 
 -12   9   3       38.66       39.21      4.71 o 
 -11   9   3      140.79      134.34     11.49 o 
 -10   9   3       10.32       14.62      3.21 o 
  -9   9   3       19.91       20.02      4.97 o 
  -8   9   3        3.14        0.45      3.76 o 
  -7   9   3       31.57       29.59      3.93 o 
  -6   9   3      121.43      116.48     10.93 o 
  -5   9   3       36.89       43.04      4.51 o 
  -4   9   3       21.26       18.75      3.87 o 
  -3   9   3        2.46        8.60      2.74 o 
  -2   9   3       26.97       29.88      4.66 o 
  -1   9   3       69.87       61.12      4.26 o 
   0   9   3        1.37        5.14      2.34 o 
   1   9   3      294.62      302.18      7.05 o 
   2   9   3        5.86       10.51      2.77 o 
   3   9   3      453.89      493.34      8.12 o 
   4   9   3      195.62      227.40      9.83 o 
   5   9   3      126.46      135.01      7.05 o 
   6   9   3       16.04       13.21      2.87 o 
   7   9   3       65.39       66.64      7.53 o 
   8   9   3       62.85       54.92     11.68 o 
   9   9   3       26.86       29.44      5.19 o 
  10   9   3        3.21        7.13      4.74 o 
  11   9   3       29.07       21.32      5.72 o 
 -13  10   3       31.19       23.69      5.76 o 
 -12  10   3       11.03        9.24      7.77 o 
 -11  10   3       66.70       52.27      7.11 o 
 -10  10   3       11.21        5.38      3.91 o 
  -9  10   3        0.92        4.37      3.54 o 
  -8  10   3        5.46        9.35      3.57 o 
  -7  10   3       30.26       27.98      4.78 o 
  -6  10   3       41.04       44.55      5.19 o 
  -5  10   3      113.85      109.09      7.34 o 
  -4  10   3       86.01       71.89      7.14 o 
  -3  10   3       87.98       86.76      8.92 o 
  -2  10   3       52.23       57.15      6.60 o 
  -1  10   3        0.54        5.35      2.27 o 
   0  10   3      373.85      395.26      5.49 o 
   1  10   3      192.66      184.19      6.05 o 
   2  10   3       43.47       37.32      4.46 o 
   3  10   3      122.17      128.04      7.09 o 
   4  10   3       52.32       51.05      5.19 o 
   5  10   3      113.93       93.90      8.61 o 
   6  10   3      155.89      180.16     19.50 o 
   7  10   3        0.53        8.53      3.95 o 
   8  10   3        0.34        7.42      6.46 o 
   9  10   3        3.38        5.86      4.90 o 
  10  10   3        1.34        8.39      3.92 o 
 -12  11   3        6.99       11.25      3.60 o 
 -11  11   3        9.10       11.71      3.49 o 
 -10  11   3       35.92       35.36      9.74 o 
  -9  11   3        1.15        9.24      4.20 o 
  -8  11   3       26.73       27.53      4.19 o 
  -7  11   3       34.06       38.10      5.04 o 
  -6  11   3       32.18       30.70      4.39 o 
  -5  11   3       13.79       11.94      6.97 o 
  -4  11   3        3.97        3.52      2.85 o 
  -3  11   3       38.58       43.87      5.26 o 
  -2  11   3        0.03        5.28      4.32 o 
  -1  11   3        8.07       10.12      3.99 o 
   0  11   3       44.91       47.87      5.68 o 
   1  11   3       12.82       14.46      2.88 o 
   2  11   3      334.04      335.09     10.39 o 
   3  11   3       28.52       25.98      3.81 o 
   4  11   3      220.55      227.80      9.56 o 
   5  11   3      112.85       94.47     10.92 o 
   6  11   3        0.64        1.68      3.57 o 
   7  11   3       12.13       11.29      3.61 o 
   8  11   3       22.03       27.39      8.95 o 
   9  11   3        0.03        8.62      5.06 o 
  10  11   3        4.19        2.05      4.03 o 
 -11  12   3       25.75       23.65      3.55 o 
 -10  12   3        7.57       17.72      3.67 o 
  -9  12   3       60.86       55.55      7.30 o 
  -8  12   3        3.82        4.14      2.80 o 
  -7  12   3       12.23       10.53      4.26 o 
  -6  12   3        4.39        3.57      4.61 o 
  -5  12   3        6.99        5.55      4.25 o 
  -4  12   3      340.02      358.50     14.19 o 
  -3  12   3        0.00       -0.58      3.97 o 
  -2  12   3      260.33      263.42     11.04 o 
  -1  12   3        0.17        5.48      2.57 o 
   0  12   3      286.12      314.11     11.82 o 
   1  12   3      146.03      165.42     19.24 o 
   2  12   3      263.04      279.45     15.26 o 
   3  12   3      137.93      149.91     12.82 o 
   4  12   3        0.45        3.56      3.67 o 
   5  12   3      143.99      129.15     13.59 o 
   6  12   3       52.59       68.27      8.76 o 
   7  12   3        4.35        8.67      4.93 o 
   8  12   3        2.62       11.99      9.22 o 
   9  12   3       17.03       19.33      4.49 o 
 -10  13   3        1.84        7.57      3.17 o 
  -9  13   3        1.51        3.08      4.91 o 
  -8  13   3       28.95       26.45      4.27 o 
  -7  13   3        0.03        8.60      4.21 o 
  -6  13   3        1.99       11.72      2.96 o 
  -5  13   3       18.79       19.52      4.35 o 
  -4  13   3       68.30       54.26      5.84 o 
  -3  13   3        0.61        7.67      3.45 o 
  -2  13   3       25.88       28.40      6.42 o 
  -1  13   3       14.00       18.22      5.60 o 
   0  13   3        5.61        8.90      6.19 o 
   1  13   3       12.83       17.03      4.45 o 
   2  13   3       86.60       66.99      9.19 o 
   3  13   3       45.52       40.43      6.91 o 
   4  13   3        1.64        6.02      3.48 o 
   5  13   3       19.67       13.34      5.27 o 
   6  13   3        1.83        5.62      4.11 o 
   7  13   3        0.04       -0.89     14.00 o 
   8  13   3        7.93       11.53      4.39 o 
  -9  14   3        1.46        1.28      3.38 o 
  -8  14   3       15.29       15.27      3.43 o 
  -7  14   3        1.33       11.29      3.64 o 
  -6  14   3       38.04       44.32      6.92 o 
  -5  14   3        6.84        4.54      5.16 o 
  -4  14   3      106.38       94.04      9.06 o 
  -3  14   3        6.84        4.45      5.40 o 
  -2  14   3        8.34       10.55      4.06 o 
  -1  14   3       19.74       26.55      6.88 o 
   0  14   3       29.57       35.16      6.62 o 
   1  14   3        0.05        1.66      4.64 o 
   2  14   3      256.96      302.69     12.35 o 
   3  14   3       41.80       41.79      7.57 o 
   4  14   3      115.68      121.93     13.04 o 
   5  14   3        0.14        9.65      5.12 o 
   6  14   3        2.95        1.91      6.01 o 
  -7  15   3        5.18       14.58      3.91 o 
  -6  15   3        0.71        8.45      3.56 o 
  -5  15   3        4.13        2.43      4.32 o 
  -4  15   3        0.95        4.64      5.25 o 
  -3  15   3        1.77        3.81      4.58 o 
  -2  15   3       19.50       17.25      4.48 o 
  -1  15   3        3.60       11.59      4.76 o 
   0  15   3        2.60        2.50      5.56 o 
   1  15   3        9.37       10.46      4.38 o 
   2  15   3       53.24       41.68      7.52 o 
   3  15   3       37.62       32.04      6.38 o 
   4  15   3       20.84       20.05      7.12 o 
   5  15   3        2.65        2.29      7.09 o 
  -5  16   3        3.63        8.92      5.11 o 
  -4  16   3        0.24       10.24      4.47 o 
  -3  16   3        2.90       10.47      4.18 o 
  -2  16   3       26.21       24.92      4.90 o 
  -1  16   3        1.40       12.25      4.46 o 
   0  16   3        1.81        7.02      4.05 o 
   1  16   3        2.15        9.64      4.08 o 
   2  16   3        0.99        7.90      6.48 o 
 -16   0   4        8.75        9.35      6.68 o 
 -15   0   4        8.75       10.12      7.67 o 
 -14   0   4       22.53       24.72      6.63 o 
 -13   0   4       27.73       21.10      6.68 o 
 -12   0   4       10.24       10.78      4.30 o 
 -11   0   4        0.72        4.40      3.65 o 
 -10   0   4       17.21       14.39      4.73 o 
  -9   0   4      103.80      106.28      5.40 o 
  -8   0   4     3075.91     3271.59     17.97 o 
  -7   0   4     1066.13     1077.59     13.51 o 
  -6   0   4     2347.95     2413.79     28.63 o 
  -5   0   4     3674.14     3758.11     46.39 o 
  -4   0   4      663.58      650.15     16.26 o 
  -3   0   4      787.23      670.00      9.12 o 
  -2   0   4       25.84       34.00      4.66 o 
  -1   0   4        0.46        0.91      1.53 o 
   0   0   4     3638.83     3658.68     45.30 o 
   1   0   4      150.67      143.66      4.54 o 
   2   0   4     4503.61     4994.50     20.56 o 
   3   0   4     1986.67     2186.15     45.98 o 
   4   0   4       92.09      100.80      2.55 o 
   5   0   4     1460.38     1480.36     14.49 o 
   6   0   4       81.06       74.62      6.82 o 
   7   0   4     1442.47     1462.92     26.70 o 
   8   0   4      948.48      960.91     24.71 o 
   9   0   4      118.38      111.58     19.84 o 
  10   0   4       68.20       83.09     20.44 o 
  11   0   4       33.49       35.97      9.32 o 
  12   0   4        4.68       10.63     13.80 o 
  13   0   4       26.77       37.34     11.14 o 
 -16   1   4       32.67       29.41      5.22 o 
 -15   1   4        4.08        2.49      3.80 o 
 -14   1   4       29.69       44.31      6.12 o 
 -13   1   4       46.93       44.78      5.15 o 
 -12   1   4      197.28      204.57     10.67 o 
 -11   1   4       26.95       24.70      3.60 o 
 -10   1   4       63.05       68.83      6.30 o 
  -9   1   4      227.55      246.05      5.75 o 
  -8   1   4      135.53      137.21      6.34 o 
  -7   1   4     1028.02     1102.56      9.26 o 
  -6   1   4      257.08      265.08      3.45 o 
  -5   1   4      470.86      471.89      7.24 o 
  -4   1   4       32.89       40.62      2.19 o 
  -3   1   4        5.48        4.21      1.72 o 
  -2   1   4       63.71       68.96      2.12 o 
  -1   1   4     1960.32     2046.71      9.01 o 
   0   1   4      752.57      850.00     11.98 o 
   1   1   4       45.07       53.15      1.90 o 
   2   1   4     2841.04     3090.92     18.69 o 
   3   1   4        2.30        5.02      3.02 o 
   4   1   4        7.24        5.70      1.74 o 
   5   1   4       97.62       91.98      3.34 o 
   6   1   4      766.75      760.77     12.97 o 
   7   1   4      215.75      221.98      7.07 o 
   8   1   4      568.37      590.96      9.15 o 
   9   1   4       16.82        9.08      5.14 o 
  10   1   4        7.26        6.09      6.41 o 
  11   1   4       23.87       18.73      7.15 o 
  12   1   4        1.80       11.33      4.34 o 
  13   1   4        0.02        9.53      5.57 o 
 -16   2   4        0.67        9.59      5.02 o 
 -15   2   4       20.19       22.23      5.63 o 
 -14   2   4        6.90       15.77      4.94 o 
 -13   2   4       47.12       51.08      5.59 o 
 -12   2   4        5.98        7.63      1.89 o 
 -11   2   4       38.47       38.96      4.64 o 
 -10   2   4       16.46       16.93      2.81 o 
  -9   2   4       20.08       22.34      3.56 o 
  -8   2   4      842.57      897.49     15.60 o 
  -7   2   4      199.85      199.82      4.46 o 
  -6   2   4      694.19      717.71      6.63 o 
  -5   2   4        1.69        2.97      1.01 o 
  -4   2   4      104.91      109.99      2.68 o 
  -3   2   4      410.57      387.76      3.43 o 
  -2   2   4     1701.22     1621.81     13.98 o 
  -1   2   4       62.14       51.14      1.96 o 
   0   2   4       58.71       47.85      2.53 o 
   1   2   4     2521.75     2586.43     13.52 o 
   2   2   4     1615.78     1765.01     20.69 o 
   3   2   4      164.11      190.06      9.39 o 
   4   2   4      256.88      277.92      5.56 o 
   5   2   4      173.27      156.35      6.98 o 
   6   2   4       57.96       51.87      4.00 o 
   7   2   4       54.92       56.03      3.54 o 
   8   2   4      575.51      602.59      9.26 o 
   9   2   4       65.69       77.82     10.17 o 
  10   2   4        4.36        5.21      5.55 o 
  11   2   4        4.64        2.52      5.85 o 
  12   2   4       24.00       22.67      6.17 o 
 -16   3   4       27.03       25.69      5.36 o 
 -15   3   4       14.27       16.72      4.89 o 
 -14   3   4        3.61        0.87      4.36 o 
 -13   3   4        0.93        3.58      4.12 o 
 -12   3   4        0.15       -0.10      3.64 o 
 -11   3   4      196.50      214.97      9.96 o 
 -10   3   4      588.62      612.74     11.45 o 
  -9   3   4       93.98      101.76      6.80 o 
  -8   3   4      663.91      673.24     11.62 o 
  -7   3   4       36.89       36.41      3.81 o 
  -6   3   4     1318.33     1351.21     21.77 o 
  -5   3   4       12.94       13.88      2.42 o 
  -4   3   4      174.41      159.04      3.39 o 
  -3   3   4        6.42        6.45      1.18 o 
  -2   3   4     1962.86     2029.34     25.16 o 
  -1   3   4      289.96      268.86      5.56 o 
   0   3   4     1841.76     1894.42     15.79 o 
   1   3   4     3016.25     3304.44     38.59 o 
   2   3   4        5.13        5.51      2.28 o 
   3   3   4      298.91      315.88      7.39 o 
   4   3   4       16.28       14.80      2.94 o 
   5   3   4      789.57      793.69      9.41 o 
   6   3   4       56.99       63.59      7.60 o 
   7   3   4       20.86       23.00      4.57 o 
   8   3   4      522.22      531.08     12.48 o 
   9   3   4       18.54       16.03      3.29 o 
  10   3   4        0.01        3.39      4.66 o 
  11   3   4        1.22        2.74      6.38 o 
  12   3   4        6.67       13.22      3.92 o 
 -15   4   4        1.52        3.38      4.96 o 
 -14   4   4        2.39        9.54      4.06 o 
 -13   4   4        0.04        9.58      2.89 o 
 -12   4   4       66.85       56.60      5.72 o 
 -11   4   4       61.32       65.39      6.60 o 
 -10   4   4      109.46      109.32      7.77 o 
  -9   4   4        1.57        6.42      2.05 o 
  -8   4   4        0.38        3.26      2.60 o 
  -7   4   4       57.00       67.09      6.32 o 
  -6   4   4       19.34       24.86      2.62 o 
  -5   4   4       81.65       88.54      2.76 o 
  -4   4   4      926.37     1088.90     10.58 o 
  -3   4   4      500.20      537.21      7.64 o 
  -2   4   4      240.04      241.64      5.22 o 
  -1   4   4       53.72       56.65      4.60 o 
   0   4   4      261.08      276.78      4.74 o 
   1   4   4     1352.34     1345.24     14.33 o 
   2   4   4      867.14      889.07      9.69 o 
   3   4   4      217.66      212.51      8.50 o 
   4   4   4       49.48       64.99      6.79 o 
   5   4   4      199.78      203.84      9.26 o 
   6   4   4      295.66      330.07      8.94 o 
   7   4   4       58.68       56.55      6.81 o 
   8   4   4      264.13      269.55     12.21 o 
   9   4   4       62.71       58.70      7.43 o 
  10   4   4        1.57       12.46      6.04 o 
  11   4   4       25.56       19.36      5.27 o 
  12   4   4        0.02        1.02      6.93 o 
 -15   5   4       16.90       13.21      8.87 o 
 -14   5   4        0.03        3.77      3.27 o 
 -13   5   4       40.43       45.83      5.03 o 
 -12   5   4       65.74       56.73      5.47 o 
 -11   5   4        1.60        5.71      2.63 o 
 -10   5   4      121.98      107.86      8.32 o 
  -9   5   4       25.64       28.62      5.17 o 
  -8   5   4        2.15       -0.59      2.86 o 
  -7   5   4       30.02       30.21      3.92 o 
  -6   5   4        6.42        5.99      2.15 o 
  -5   5   4      394.86      424.40      7.00 o 
  -4   5   4        0.32       -0.05      1.67 o 
  -3   5   4      396.30      415.86      7.72 o 
  -2   5   4     1640.33     1724.26     16.61 o 
  -1   5   4     2905.87     3122.46     44.38 o 
   0   5   4     1933.86     2008.91     18.32 o 
   1   5   4       38.01       28.66      2.65 o 
   2   5   4        0.13        1.52      2.20 o 
   3   5   4       75.23       83.42      8.98 o 
   4   5   4       15.67       16.23      4.05 o 
   5   5   4        0.86        5.90      2.40 o 
   6   5   4      148.88      139.12     14.73 o 
   7   5   4       82.82       80.09      8.15 o 
   8   5   4      143.37      129.60      9.66 o 
   9   5   4        1.83        4.13      4.05 o 
  10   5   4        8.77       16.26      6.50 o 
  11   5   4       37.87       35.39      6.87 o 
  12   5   4        0.01        1.66      4.77 o 
 -15   6   4        6.01        7.63      6.60 o 
 -14   6   4        1.16        7.07      3.66 o 
 -13   6   4        2.17        1.48      4.57 o 
 -12   6   4       19.63       15.20      3.07 o 
 -11   6   4      173.94      174.11     10.56 o 
 -10   6   4       39.19       37.21      3.98 o 
  -9   6   4       55.29       53.27      5.38 o 
  -8   6   4      935.82     1010.46     13.61 o 
  -7   6   4      197.35      200.82      5.17 o 
  -6   6   4       36.54       42.97      3.77 o 
  -5   6   4      121.54      121.75      2.85 o 
  -4   6   4      108.93       90.84      3.37 o 
  -3   6   4      495.47      498.63      8.16 o 
  -2   6   4      188.51      163.71      7.80 o 
  -1   6   4       71.93       81.66      5.65 o 
   0   6   4       10.46       13.14      2.48 o 
   1   6   4       71.47       72.07      3.84 o 
   2   6   4      467.66      440.09      9.06 o 
   3   6   4      204.63      202.32     10.43 o 
   4   6   4       48.46       50.06      6.01 o 
   5   6   4        2.79        6.31      2.40 o 
   6   6   4       58.95       63.62      6.00 o 
   7   6   4       27.54       21.54      6.34 o 
   8   6   4       57.10       51.69      6.05 o 
   9   6   4       48.43       42.04      6.24 o 
  10   6   4        4.71        4.32      4.06 o 
  11   6   4        2.58       10.45      3.50 o 
  12   6   4        0.38        6.73      4.04 o 
 -14   7   4        0.77        5.00      4.82 o 
 -13   7   4        1.40        3.48      4.75 o 
 -12   7   4      109.14      116.01     15.98 o 
 -11   7   4       20.95       16.79      3.88 o 
 -10   7   4        2.04       -0.85      2.22 o 
  -9   7   4       16.56       14.73      4.42 o 
  -8   7   4       67.39       67.27      7.15 o 
  -7   7   4      586.55      588.36     11.60 o 
  -6   7   4        3.84        2.93      2.84 o 
  -5   7   4       54.02       51.42      4.13 o 
  -4   7   4      301.99      306.22      8.42 o 
  -3   7   4        0.61        3.37      1.96 o 
  -2   7   4       77.76       81.95      4.99 o 
  -1   7   4      442.19      410.31      9.00 o 
   0   7   4       29.08       37.60      4.32 o 
   1   7   4       45.91       45.75      4.55 o 
   2   7   4       21.42       24.70      3.28 o 
   3   7   4       38.89       43.25      4.30 o 
   4   7   4      187.06      212.80      5.13 o 
   5   7   4      192.53      212.49     10.89 o 
   6   7   4      318.50      291.99      9.96 o 
   7   7   4       36.34       42.45      6.15 o 
   8   7   4       10.28        7.12      3.22 o 
   9   7   4       12.06       13.74      2.52 o 
  10   7   4        4.78        6.99      2.81 o 
  11   7   4        6.50        4.41      5.61 o 
 -14   8   4        0.44        9.66      3.88 o 
 -13   8   4       18.93       22.69      4.97 o 
 -12   8   4        0.83       -0.37      5.95 o 
 -11   8   4        0.69        4.80      2.14 o 
 -10   8   4       69.15       67.62      8.34 o 
  -9   8   4       51.23       52.61      6.97 o 
  -8   8   4       17.92       19.37      5.66 o 
  -7   8   4       60.81       51.28      6.99 o 
  -6   8   4      873.38      907.58     12.19 o 
  -5   8   4      221.23      258.07      6.58 o 
  -4   8   4        9.94        7.13      1.40 o 
  -3   8   4      193.24      172.47      6.52 o 
  -2   8   4       17.84       16.94      2.18 o 
  -1   8   4      557.50      554.94     13.06 o 
   0   8   4      203.24      221.90      5.67 o 
   1   8   4      240.43      254.85      8.17 o 
   2   8   4      588.34      587.28     15.32 o 
   3   8   4       50.19       50.22      5.31 o 
   4   8   4       88.39       90.72      5.59 o 
   5   8   4       18.03       17.60      3.20 o 
   6   8   4      163.18      138.40     10.61 o 
   7   8   4       13.28        8.05      4.64 o 
   8   8   4      165.05      134.20     12.18 o 
   9   8   4        8.90        9.82      3.37 o 
  10   8   4        6.55        9.32      3.58 o 
  11   8   4       15.39       22.23      6.14 o 
 -13   9   4       23.22       14.40      4.45 o 
 -12   9   4      105.17       94.26     12.73 o 
 -11   9   4        5.45        8.94      2.71 o 
 -10   9   4        2.82        3.39      2.64 o 
  -9   9   4       18.96       19.25      4.00 o 
  -8   9   4        0.28       -4.67      4.67 o 
  -7   9   4       29.79       25.67      4.89 o 
  -6   9   4      307.52      319.47     17.08 o 
  -5   9   4        0.01        3.99      3.68 o 
  -4   9   4       31.44       35.06      5.04 o 
  -3   9   4       15.78       21.68      4.49 o 
  -2   9   4       40.82       43.26      4.53 o 
  -1   9   4        0.77        1.44      1.89 o 
   0   9   4      531.56      548.92     16.85 o 
   1   9   4      436.29      442.89      9.85 o 
   2   9   4      178.66      179.42      8.82 o 
   3   9   4       17.26       13.99      2.93 o 
   4   9   4      230.96      245.32      8.03 o 
   5   9   4       43.44       39.95      4.81 o 
   6   9   4        2.31        8.41      3.19 o 
   7   9   4        4.33        8.44      3.88 o 
   8   9   4       20.68       15.00      3.80 o 
   9   9   4       23.99       17.57      4.38 o 
  10   9   4       71.57       65.02      8.28 o 
 -13  10   4       13.68        7.28      4.87 o 
 -12  10   4       94.59       84.08     11.97 o 
 -11  10   4        1.81        4.40      4.14 o 
 -10  10   4        3.37        1.99      4.10 o 
  -9  10   4       27.63       23.79      4.11 o 
  -8  10   4       15.75       13.92      3.36 o 
  -7  10   4        1.51        6.15      4.73 o 
  -6  10   4      142.64      150.85      9.57 o 
  -5  10   4       61.26       67.88      6.63 o 
  -4  10   4      834.14      838.96     19.18 o 
  -3  10   4       38.70       26.69      4.00 o 
  -2  10   4      148.48      155.03     14.16 o 
  -1  10   4       97.74       95.77      8.01 o 
   0  10   4       97.41      101.42      8.35 o 
   1  10   4        0.03        0.43      2.54 o 
   2  10   4       71.90       66.24      6.23 o 
   3  10   4      230.61      229.29      5.78 o 
   4  10   4       75.28       74.10      7.28 o 
   5  10   4       73.15       70.52      7.10 o 
   6  10   4        9.37       13.21      4.05 o 
   7  10   4        0.10        7.27      2.89 o 
   8  10   4       31.82       26.60      4.63 o 
   9  10   4        2.65       10.01      3.74 o 
 -12  11   4        1.68        5.94      4.91 o 
 -11  11   4        6.02        9.00      4.53 o 
 -10  11   4        7.30       10.38      6.61 o 
  -9  11   4        8.63        8.82      3.99 o 
  -8  11   4        1.83        8.02      3.17 o 
  -7  11   4        5.34       12.67      4.16 o 
  -6  11   4        4.58        3.55      4.08 o 
  -5  11   4        4.14       10.76      3.72 o 
  -4  11   4        1.41        5.30      3.17 o 
  -3  11   4      107.10      108.27      8.06 o 
  -2  11   4      130.10      135.08     10.40 o 
  -1  11   4      342.42      365.76      9.96 o 
   0  11   4       58.77       68.26      7.15 o 
   1  11   4        7.97        8.08      3.58 o 
   2  11   4       11.78       10.32      2.72 o 
   3  11   4        6.37        7.92      3.16 o 
   4  11   4        3.27       10.79      3.16 o 
   5  11   4       13.41       21.49      4.10 o 
   6  11   4        0.64        7.53      5.01 o 
   7  11   4       18.79       20.54      5.37 o 
   8  11   4        0.20        9.42      3.70 o 
   9  11   4        3.26        9.24      3.52 o 
 -11  12   4        6.16       11.02      4.25 o 
 -10  12   4        8.78        8.38      3.40 o 
  -9  12   4       24.08       31.49      5.10 o 
  -8  12   4        1.07        5.99      4.32 o 
  -7  12   4       27.34       32.01      5.40 o 
  -6  12   4        5.20        5.13      3.54 o 
  -5  12   4        4.76        6.25      3.79 o 
  -4  12   4       26.33       23.19      4.42 o 
  -3  12   4        1.16        2.77      2.95 o 
  -2  12   4      226.86      229.41      7.42 o 
  -1  12   4        0.02        5.47      2.82 o 
   0  12   4        6.51       12.80      4.23 o 
   1  12   4       87.39       96.95     10.68 o 
   2  12   4       10.28        8.37      5.13 o 
   3  12   4       44.77       48.68      6.78 o 
   4  12   4        1.02        8.21      5.41 o 
   5  12   4        0.15        9.45      4.45 o 
   6  12   4        0.63       11.70      5.46 o 
   7  12   4        2.43       12.57      3.83 o 
   8  12   4        3.45        7.18      8.24 o 
 -10  13   4       51.06       53.44      8.93 o 
  -9  13   4        8.73       13.36      4.18 o 
  -8  13   4        7.38        7.57      3.64 o 
  -7  13   4       12.28       13.44      3.20 o 
  -6  13   4        0.55        3.82      3.79 o 
  -5  13   4       33.12       26.02      4.45 o 
  -4  13   4       26.10       20.75      3.76 o 
  -3  13   4        1.68        6.58      3.23 o 
  -2  13   4       82.73       80.51     10.76 o 
  -1  13   4       29.64       24.07      5.32 o 
   0  13   4       19.25       18.98      3.23 o 
   1  13   4      101.18      110.95     10.69 o 
   2  13   4       23.73       24.17      5.73 o 
   3  13   4       19.88        5.89      6.65 o 
   4  13   4      137.64      151.44     21.41 o 
   5  13   4       33.68       39.69     10.82 o 
   6  13   4        3.17        6.09      4.28 o 
   7  13   4       12.11       13.75      4.56 o 
  -9  14   4        0.18        4.43      3.82 o 
  -8  14   4        7.07        9.35      2.51 o 
  -7  14   4        0.85        9.26      3.64 o 
  -6  14   4        6.43        5.06      4.65 o 
  -5  14   4        1.59        3.80      4.86 o 
  -4  14   4        4.76        7.34      3.70 o 
  -3  14   4       20.60       23.48      7.88 o 
  -2  14   4       34.36       29.47      5.01 o 
  -1  14   4        0.51       -5.20      5.20 o 
   0  14   4        0.32        0.94      3.24 o 
   1  14   4        1.00        5.88      4.15 o 
   2  14   4      118.46      117.52     12.08 o 
   3  14   4       20.43       22.79      7.80 o 
   4  14   4       14.99       22.82      7.37 o 
   5  14   4        7.27       13.39      6.43 o 
  -7  15   4        1.67        3.38      4.21 o 
  -6  15   4        0.33        6.68      3.37 o 
  -5  15   4        8.56        7.91      4.18 o 
  -4  15   4       78.10       61.11     10.54 o 
  -3  15   4       78.56       75.03      9.77 o 
  -2  15   4        5.99        3.44      3.68 o 
  -1  15   4       32.35       20.85      6.10 o 
   0  15   4        1.46        4.93      3.64 o 
   1  15   4        0.06        8.54      4.57 o 
   2  15   4       19.49       15.30      5.48 o 
   3  15   4       65.84       73.08     12.12 o 
   4  15   4        0.42        1.26     14.17 o 
  -4  16   4       65.02       66.05      9.04 o 
  -3  16   4       15.91       12.89      5.26 o 
  -2  16   4        1.70        7.68      5.60 o 
  -1  16   4       46.06       44.06      7.39 o 
   0  16   4        7.21        9.17      5.25 o 
   1  16   4        8.62       17.37      6.52 o 
 -16   1   5        7.18       11.74      4.66 o 
 -15   1   5        7.51       13.44      4.50 o 
 -14   1   5       21.33       16.30     10.40 o 
 -13   1   5       20.52       15.56      5.45 o 
 -12   1   5       21.69       24.31      4.35 o 
 -11   1   5        2.57        7.53      2.02 o 
 -10   1   5       49.82       51.25      5.57 o 
  -9   1   5      102.15       98.45      4.22 o 
  -8   1   5       76.45       71.00      2.55 o 
  -7   1   5      234.23      248.42      4.06 o 
  -6   1   5      623.00      675.27     13.76 o 
  -5   1   5       96.10       78.91      2.27 o 
  -4   1   5     1347.96     1361.46     13.51 o 
  -3   1   5      320.59      303.63      4.63 o 
  -2   1   5       13.14       14.01      1.55 o 
  -1   1   5      471.58      451.99      6.51 o 
   0   1   5       14.45       24.85      2.75 o 
   1   1   5      379.14      415.02      6.59 o 
   2   1   5       47.73       51.32      1.90 o 
   3   1   5      447.99      461.98      6.20 o 
   4   1   5       23.89       27.12      3.56 o 
   5   1   5       23.22       19.45      3.45 o 
   6   1   5      414.26      425.94     15.18 o 
   7   1   5       51.27       48.19      7.70 o 
   8   1   5      126.44      115.71     13.26 o 
   9   1   5       33.22       30.29      5.88 o 
  10   1   5        1.02        4.81      5.76 o 
  11   1   5        3.14        5.32      5.46 o 
  12   1   5        6.56       14.43      4.57 o 
 -16   2   5       13.03       15.16      4.91 o 
 -15   2   5        0.02        8.82      5.56 o 
 -14   2   5       26.89       20.29      6.81 o 
 -13   2   5      168.35      194.83     15.22 o 
 -12   2   5       22.22       26.30      3.96 o 
 -11   2   5      165.92      164.60      9.28 o 
 -10   2   5      122.97      109.96      6.88 o 
  -9   2   5      139.31      137.02      5.76 o 
  -8   2   5      641.30      679.00      4.84 o 
  -7   2   5      332.12      334.07      8.42 o 
  -6   2   5      483.15      513.76      8.52 o 
  -5   2   5       93.96       81.98      3.07 o 
  -4   2   5      110.41      139.89      3.03 o 
  -3   2   5      165.43      169.31      3.08 o 
  -2   2   5       10.81        9.52      2.29 o 
  -1   2   5      771.57      859.53     11.33 o 
   0   2   5     1360.02     1552.20     10.38 o 
   1   2   5       54.26       57.96      1.94 o 
   2   2   5       21.29       30.07      4.20 o 
   3   2   5       14.04        9.48      2.44 o 
   4   2   5       51.32       60.51      7.23 o 
   5   2   5      346.66      334.15      9.27 o 
   6   2   5     1105.22     1139.88     23.76 o 
   7   2   5      103.89       97.24     10.85 o 
   8   2   5        2.50       19.41      5.47 o 
   9   2   5        5.50       13.93      5.24 o 
  10   2   5       27.87       27.63      8.47 o 
  11   2   5        6.70        3.34      3.99 o 
  12   2   5       17.46       15.35      7.22 o 
 -16   3   5       46.32       39.18      8.19 o 
 -15   3   5        6.99        9.58      4.93 o 
 -14   3   5       24.90       24.59      5.41 o 
 -13   3   5       11.90       14.83      3.85 o 
 -12   3   5       13.30       13.11      3.94 o 
 -11   3   5      288.42      302.05     12.47 o 
 -10   3   5        4.51        4.48      2.48 o 
  -9   3   5        3.52        5.55      3.59 o 
  -8   3   5        0.62        2.13      2.60 o 
  -7   3   5      338.68      333.12      4.59 o 
  -6   3   5       24.92       24.05      2.38 o 
  -5   3   5      212.12      206.28      4.52 o 
  -4   3   5      129.61      134.82      3.79 o 
  -3   3   5      331.45      360.43      4.96 o 
  -2   3   5        0.32        2.21      1.81 o 
  -1   3   5     2011.19     2142.53     23.68 o 
   0   3   5      658.23      663.59      6.86 o 
   1   3   5      115.24      115.83      7.39 o 
   2   3   5      107.36       99.17      7.45 o 
   3   3   5        0.38        1.45      2.77 o 
   4   3   5      105.45      109.51      9.66 o 
   5   3   5       28.98       28.79      3.67 o 
   6   3   5        4.58        8.01      3.30 o 
   7   3   5        0.21        3.13      4.35 o 
   8   3   5       76.26       64.07      9.82 o 
   9   3   5       32.63       29.91      5.41 o 
  10   3   5        5.96        7.46      5.66 o 
  11   3   5        3.09        4.82      5.73 o 
  12   3   5        0.49        5.84      5.25 o 
 -15   4   5        3.64        8.32      7.53 o 
 -14   4   5        1.31        1.27      4.75 o 
 -13   4   5        5.53       10.63      4.14 o 
 -12   4   5        0.41        6.51      3.42 o 
 -11   4   5        1.47        7.41      3.07 o 
 -10   4   5       67.85       74.98      6.91 o 
  -9   4   5        7.56        6.50      2.42 o 
  -8   4   5      191.03      174.89      6.41 o 
  -7   4   5       65.42       71.99      3.93 o 
  -6   4   5        0.12        4.44      1.51 o 
  -5   4   5      235.27      231.19      5.68 o 
  -4   4   5       25.23       33.77      3.77 o 
  -3   4   5      362.59      365.25      6.65 o 
  -2   4   5        0.00       -2.06      2.42 o 
  -1   4   5      163.93      162.80      3.25 o 
   0   4   5      451.05      493.53      8.55 o 
   1   4   5        4.34        3.53      1.97 o 
   2   4   5      371.84      420.93     12.63 o 
   3   4   5        0.05        5.22      3.67 o 
   4   4   5        3.03        2.99      2.94 o 
   5   4   5      171.13      200.74      9.90 o 
   6   4   5      592.02      578.28      8.02 o 
   7   4   5      131.67      133.22      9.49 o 
   8   4   5       60.34       56.28      7.41 o 
   9   4   5        2.84        1.58      5.62 o 
  10   4   5        0.83       -3.25      5.03 o 
  11   4   5       34.95       30.80      6.33 o 
 -15   5   5        1.19        7.20      5.22 o 
 -14   5   5        1.82        8.02      4.93 o 
 -13   5   5       18.22       14.29      3.21 o 
 -12   5   5      121.86      128.23     11.36 o 
 -11   5   5        8.65        9.96      3.04 o 
 -10   5   5       83.26       77.94      7.74 o 
  -9   5   5      330.70      318.84      9.43 o 
  -8   5   5       13.82       13.11      2.82 o 
  -7   5   5      266.37      281.69      5.65 o 
  -6   5   5      120.21      112.92      7.03 o 
  -5   5   5      406.27      398.90      7.57 o 
  -4   5   5      202.36      203.36      4.35 o 
  -3   5   5      514.70      582.63      9.16 o 
  -2   5   5      697.50      771.74      9.36 o 
  -1   5   5        2.94        5.07      1.73 o 
   0   5   5       86.34       90.90      5.53 o 
   1   5   5      372.93      386.80      5.82 o 
   2   5   5      404.40      433.80      9.61 o 
   3   5   5      292.42      308.83      6.91 o 
   4   5   5       25.78       31.80      4.38 o 
   5   5   5       42.06       46.66      5.59 o 
   6   5   5       68.23       64.60      7.54 o 
   7   5   5       23.00       31.04      3.96 o 
   8   5   5      110.90      116.60     11.77 o 
   9   5   5      151.97      122.66     17.02 o 
  10   5   5        0.05        2.03      6.08 o 
  11   5   5        8.69        8.13      5.21 o 
 -15   6   5        3.25        8.78      4.57 o 
 -14   6   5        0.04        8.49      6.05 o 
 -13   6   5       11.18       10.22      6.05 o 
 -12   6   5       87.41       93.13      7.84 o 
 -11   6   5        0.58       -0.15      3.01 o 
 -10   6   5       79.96       63.77      5.57 o 
  -9   6   5        1.36        2.08      2.37 o 
  -8   6   5       28.49       30.64      3.83 o 
  -7   6   5       57.44       71.35      4.76 o 
  -6   6   5      318.22      303.14      5.05 o 
  -5   6   5       90.78       88.72      6.91 o 
  -4   6   5      682.99      728.78     16.13 o 
  -3   6   5        6.46        4.71      2.08 o 
  -2   6   5      132.49      142.27      5.58 o 
  -1   6   5      787.48      850.66      9.11 o 
   0   6   5       82.36       88.06      5.80 o 
   1   6   5      186.69      178.37      3.32 o 
   2   6   5      332.26      328.08     10.03 o 
   3   6   5       52.61       48.54      5.23 o 
   4   6   5      282.10      273.02     10.49 o 
   5   6   5        2.61        4.60      4.77 o 
   6   6   5       36.88       32.48      4.65 o 
   7   6   5        2.37        9.77      4.83 o 
   8   6   5       20.67       21.84      4.17 o 
   9   6   5       10.32       11.24      4.28 o 
  10   6   5      114.80      126.95     14.34 o 
  11   6   5        6.65       10.95      4.20 o 
 -14   7   5        0.84        9.35      7.94 o 
 -13   7   5       18.12       17.53      4.00 o 
 -12   7   5        1.76       -5.06      5.42 o 
 -11   7   5       75.44       79.10     10.36 o 
 -10   7   5       15.17       19.94      3.29 o 
  -9   7   5       89.58       79.35      5.58 o 
  -8   7   5      486.85      488.06     10.73 o 
  -7   7   5        0.56        5.36      2.54 o 
  -6   7   5     1043.11     1113.10     14.51 o 
  -5   7   5       66.32       56.77      3.65 o 
  -4   7   5      124.40      134.57      5.16 o 
  -3   7   5        1.90        1.22      2.09 o 
  -2   7   5       64.96       79.78      7.55 o 
  -1   7   5       68.88       65.30      6.93 o 
   0   7   5      550.66      552.74      6.06 o 
   1   7   5      136.39      135.86      5.28 o 
   2   7   5       22.39       18.26      3.03 o 
   3   7   5      555.62      520.37      9.50 o 
   4   7   5      495.61      500.27     12.91 o 
   5   7   5      300.68      320.14     10.37 o 
   6   7   5      257.54      266.35     17.10 o 
   7   7   5       14.24       16.38      3.06 o 
   8   7   5       10.93       16.78      3.98 o 
   9   7   5       82.61       68.66      8.51 o 
  10   7   5       21.65       31.43      6.78 o 
 -14   8   5        0.73        7.16      3.78 o 
 -13   8   5      118.81      124.87     13.67 o 
 -12   8   5       76.82       89.52     11.68 o 
 -11   8   5       11.65        9.14      3.54 o 
 -10   8   5       11.24        9.24      3.72 o 
  -9   8   5       31.97       26.24      4.14 o 
  -8   8   5        6.23        0.94      4.15 o 
  -7   8   5      252.82      221.19     11.76 o 
  -6   8   5       18.65       25.22      4.97 o 
  -5   8   5        0.43        2.03      2.60 o 
  -4   8   5        6.77        5.61      2.61 o 
  -3   8   5       29.37       28.26      3.76 o 
  -2   8   5      453.18      458.75     12.21 o 
  -1   8   5      378.45      390.50      8.46 o 
   0   8   5       83.99       87.92      7.19 o 
   1   8   5      111.94      112.31      6.96 o 
   2   8   5      147.59      152.38     10.68 o 
   3   8   5        2.74        7.96      2.06 o 
   4   8   5       44.05       36.01      5.34 o 
   5   8   5        0.51        3.60      3.78 o 
   6   8   5       76.10       61.50      7.45 o 
   7   8   5        5.63        5.39      3.46 o 
   8   8   5       18.96       13.45      3.85 o 
   9   8   5        9.15        9.34      2.77 o 
  10   8   5       31.91       24.55      6.05 o 
 -13   9   5       14.51       14.54      4.01 o 
 -12   9   5       23.13       25.86      5.37 o 
 -11   9   5        0.61        6.48      5.48 o 
 -10   9   5       49.08       51.57      5.62 o 
  -9   9   5        8.64       15.68      3.24 o 
  -8   9   5        9.37        9.09      3.71 o 
  -7   9   5       39.47       40.42      4.89 o 
  -6   9   5       85.30       82.26      6.89 o 
  -5   9   5       24.83       30.23      4.97 o 
  -4   9   5       46.84       57.87      6.16 o 
  -3   9   5        8.48       15.75      3.13 o 
  -2   9   5       87.08       81.64      7.82 o 
  -1   9   5      176.55      164.56      7.84 o 
   0   9   5      258.90      239.95      6.39 o 
   1   9   5      112.24      115.02      6.16 o 
   2   9   5       23.02       17.90      2.72 o 
   3   9   5       27.90       22.22      3.65 o 
   4   9   5       49.70       56.42      5.36 o 
   5   9   5       35.49       34.03      4.45 o 
   6   9   5       49.89       44.58      5.04 o 
   7   9   5        8.90        8.48      4.12 o 
   8   9   5        0.03        2.80      3.36 o 
   9   9   5        6.44        3.23      4.51 o 
 -13  10   5       17.42       15.25      5.04 o 
 -12  10   5        8.13       17.80      4.65 o 
 -11  10   5       11.01       14.33      4.86 o 
 -10  10   5        1.16        3.64      4.80 o 
  -9  10   5       11.89        5.29      4.05 o 
  -8  10   5        6.79       10.84      3.00 o 
  -7  10   5       19.51       16.58      6.06 o 
  -6  10   5      107.12      102.27      7.03 o 
  -5  10   5       32.52       46.80      5.92 o 
  -4  10   5        0.00        5.99      3.96 o 
  -3  10   5       47.40       54.69      5.99 o 
  -2  10   5       35.68       33.45      3.89 o 
  -1  10   5      239.93      247.96     10.08 o 
   0  10   5      163.76      161.80      5.80 o 
   1  10   5      394.87      421.74     10.82 o 
   2  10   5      138.30      126.09      6.00 o 
   3  10   5       26.80       17.56      3.90 o 
   4  10   5        3.19        3.09      3.50 o 
   5  10   5       45.66       43.00      6.40 o 
   6  10   5        8.15        7.12      3.86 o 
   7  10   5       23.05       29.75      5.44 o 
   8  10   5        1.10        7.79      5.42 o 
   9  10   5        0.16        1.11      3.99 o 
 -12  11   5        0.06        8.96      3.17 o 
 -11  11   5       12.84       20.04      4.42 o 
 -10  11   5        1.90        8.07      3.80 o 
  -9  11   5       10.25        9.18      3.12 o 
  -8  11   5       38.77       42.10      5.21 o 
  -7  11   5       12.49       13.16      7.71 o 
  -6  11   5      158.43      141.22     15.34 o 
  -5  11   5        7.15        4.78      3.45 o 
  -4  11   5       54.24       52.51      5.94 o 
  -3  11   5       55.37       51.35      6.74 o 
  -2  11   5      229.16      225.29      8.46 o 
  -1  11   5      314.85      299.92     17.98 o 
   0  11   5       47.16       63.43      8.12 o 
   1  11   5       16.69       21.05      3.93 o 
   2  11   5       33.04       24.60      4.08 o 
   3  11   5        6.32        8.36      2.82 o 
   4  11   5       15.01        5.86      3.82 o 
   5  11   5       13.14        9.79      4.17 o 
   6  11   5       12.98       16.16      4.53 o 
   7  11   5       10.50       11.73      2.83 o 
   8  11   5        2.68       -4.45      5.22 o 
 -11  12   5        0.42        5.53      5.83 o 
 -10  12   5        7.49       11.27      5.04 o 
  -9  12   5        0.32        3.13      2.99 o 
  -8  12   5       10.28       12.81      3.94 o 
  -7  12   5        4.96        4.47      4.38 o 
  -6  12   5       28.49       18.76      4.79 o 
  -5  12   5       34.14       30.38      5.41 o 
  -4  12   5      117.02      117.52      9.70 o 
  -3  12   5       15.44       18.20      3.41 o 
  -2  12   5       30.48       19.55      3.83 o 
  -1  12   5       19.21       20.91      3.44 o 
   0  12   5        0.00        8.57      2.96 o 
   1  12   5      141.79      156.83     11.48 o 
   2  12   5        2.26        9.37      6.72 o 
   3  12   5        0.14       13.93      5.31 o 
   4  12   5        7.54        5.49      2.96 o 
   5  12   5       15.70       22.78      7.34 o 
   6  12   5        0.11        8.48      3.92 o 
   7  12   5        0.74        4.20      5.19 o 
 -10  13   5        0.54        5.85      3.67 o 
  -9  13   5        0.22        4.53      3.47 o 
  -8  13   5       22.55       25.52      3.60 o 
  -7  13   5        4.16       12.11      4.16 o 
  -6  13   5        1.11        1.82      4.32 o 
  -5  13   5       32.39       25.17      3.85 o 
  -4  13   5        4.60        8.73      3.11 o 
  -3  13   5       16.19       16.35      4.09 o 
  -2  13   5       72.72       74.08      8.26 o 
  -1  13   5       23.84       19.95      5.33 o 
   0  13   5        0.00        6.64      6.63 o 
   1  13   5        0.09        5.50      7.25 o 
   2  13   5        3.56        8.82      7.09 o 
   3  13   5        0.05       -5.70      6.01 o 
   4  13   5       18.63       30.76      6.22 o 
   5  13   5        0.00        9.68      3.87 o 
   6  13   5        3.41       11.55      5.26 o 
  -8  14   5        7.30        7.80      2.16 o 
  -7  14   5        9.83       13.83      5.65 o 
  -6  14   5       21.36       24.77      4.99 o 
  -5  14   5        6.88        3.33      4.58 o 
  -4  14   5       17.52       15.32      5.22 o 
  -3  14   5        2.10        7.52      4.35 o 
  -2  14   5        7.32        6.01      6.47 o 
  -1  14   5       44.46       40.16      6.56 o 
   0  14   5        0.82        8.09      3.92 o 
   1  14   5       20.19       18.17      5.26 o 
   2  14   5        0.05        0.34      7.68 o 
   3  14   5        3.70        0.00      7.59 o 
   4  14   5        1.77        6.44      3.74 o 
  -6  15   5       14.80       19.63      4.04 o 
  -5  15   5        0.18       10.15      4.91 o 
  -4  15   5       27.84       29.99      6.10 o 
  -3  15   5       18.00       13.31      3.48 o 
  -2  15   5        7.74        0.63      4.17 o 
  -1  15   5        4.97        3.65      4.79 o 
   0  15   5       56.19       46.40      9.17 o 
   1  15   5        5.93       10.38      5.57 o 
   2  15   5       25.21       29.96      8.29 o 
 -16   0   6        2.05       11.61      9.27 o 
 -15   0   6       80.66       81.75     12.46 o 
 -14   0   6       26.72       11.78      6.95 o 
 -13   0   6      179.65      202.17     30.25 o 
 -12   0   6      740.56      782.58     19.59 o 
 -11   0   6        1.51        5.39      7.21 o 
 -10   0   6      401.85      391.84     21.44 o 
  -9   0   6      682.64      700.53     18.19 o 
  -8   0   6        3.68        2.75      3.93 o 
  -7   0   6       76.56       89.50     10.45 o 
  -6   0   6       16.47       29.46      9.89 o 
  -5   0   6        3.16        9.71      4.01 o 
  -4   0   6      705.34      735.48     10.85 o 
  -3   0   6       62.40       56.14      3.04 o 
  -2   0   6     2200.67     2217.39     26.32 o 
  -1   0   6      431.86      444.00     21.23 o 
   0   0   6       35.72       19.93      4.79 o 
   1   0   6      576.95      616.97     12.03 o 
   2   0   6       75.13       67.78      4.81 o 
   3   0   6      832.83      759.18     11.69 o 
   4   0   6     1190.60     1149.58     19.31 o 
   5   0   6        0.04      -10.47     10.47 o 
   6   0   6      573.94      571.28     20.47 o 
   7   0   6       19.77        9.00      5.79 o 
   8   0   6      149.78      167.28     17.12 o 
   9   0   6       17.74       28.92      9.07 o 
  10   0   6       16.03       16.81      6.67 o 
  11   0   6       26.12       29.15     10.84 o 
 -16   1   6       33.22       33.45      6.16 o 
 -15   1   6       28.73       23.03      5.85 o 
 -14   1   6       10.13       13.53      4.50 o 
 -13   1   6       35.60       37.38     11.51 o 
 -12   1   6        0.82        2.29      6.05 o 
 -11   1   6      416.52      434.17     11.02 o 
 -10   1   6      161.03      140.68      8.46 o 
  -9   1   6      357.93      345.06     12.33 o 
  -8   1   6       45.64       44.71      4.74 o 
  -7   1   6       49.00       47.16      2.74 o 
  -6   1   6      149.75      133.34      3.81 o 
  -5   1   6      226.73      214.81      6.90 o 
  -4   1   6      129.91      131.25      4.04 o 
  -3   1   6       82.22       70.68      3.22 o 
  -2   1   6       29.76       26.49      2.46 o 
  -1   1   6      204.81      230.76      4.61 o 
   0   1   6      899.61      992.59     13.00 o 
   1   1   6       51.91       62.22      3.59 o 
   2   1   6      417.75      432.00      9.49 o 
   3   1   6      470.31      514.66      6.64 o 
   4   1   6      931.66      980.03     13.90 o 
   5   1   6      728.04      742.90     17.82 o 
   6   1   6      149.02      144.15     15.24 o 
   7   1   6       20.89       27.29      5.31 o 
   8   1   6       77.26       78.71     10.51 o 
   9   1   6       10.56       11.47      4.11 o 
  10   1   6        0.01        9.92      6.08 o 
  11   1   6        5.82        5.93      7.79 o 
 -16   2   6       13.98       19.00      4.04 o 
 -15   2   6       11.74        9.05      5.05 o 
 -14   2   6        2.86        4.21      5.99 o 
 -13   2   6       25.02       25.33      4.76 o 
 -12   2   6        5.15        6.77      4.70 o 
 -11   2   6        8.20        8.38      4.13 o 
 -10   2   6      395.26      404.06     13.18 o 
  -9   2   6      179.95      186.55      8.75 o 
  -8   2   6       76.87       67.76      3.70 o 
  -7   2   6       59.24       59.80      3.27 o 
  -6   2   6       62.15       64.16      4.26 o 
  -5   2   6        3.86        3.72      1.63 o 
  -4   2   6      294.06      274.67      7.57 o 
  -3   2   6       17.95       21.71      2.24 o 
  -2   2   6       82.95       83.16      4.66 o 
  -1   2   6        0.58       -1.39      1.97 o 
   0   2   6      758.37      839.55      8.65 o 
   1   2   6      306.73      351.43      5.61 o 
   2   2   6      169.08      174.67      7.37 o 
   3   2   6      263.01      290.57      8.96 o 
   4   2   6      197.61      192.02      6.14 o 
   5   2   6      505.48      506.76     14.22 o 
   6   2   6       29.33       29.94      5.92 o 
   7   2   6        5.60        7.50      3.62 o 
   8   2   6        4.04        6.30      4.87 o 
   9   2   6        2.77        0.44      5.50 o 
  10   2   6        0.38        4.64      4.39 o 
  11   2   6       36.57       48.07      8.76 o 
 -16   3   6       42.61       48.05     11.60 o 
 -15   3   6        0.79        0.76      4.83 o 
 -14   3   6        1.65        0.99      5.78 o 
 -13   3   6        5.42        2.29      4.15 o 
 -12   3   6       33.35       27.29      5.77 o 
 -11   3   6        4.12        8.56      4.19 o 
 -10   3   6      257.78      275.60     11.19 o 
  -9   3   6        1.78        2.49      2.89 o 
  -8   3   6       43.06       33.91      4.67 o 
  -7   3   6      288.00      297.32      9.89 o 
  -6   3   6       31.62       31.17      3.78 o 
  -5   3   6        2.70        4.25      2.57 o 
  -4   3   6       15.66       21.60      2.44 o 
  -3   3   6       85.10       82.80      4.97 o 
  -2   3   6      531.28      538.09      8.54 o 
  -1   3   6       22.94       20.14      2.59 o 
   0   3   6       24.92       22.46      2.54 o 
   1   3   6      432.90      448.70      6.74 o 
   2   3   6       18.96       17.78      3.73 o 
   3   3   6       49.05       48.32      6.57 o 
   4   3   6       30.00       31.14      4.73 o 
   5   3   6       44.20       47.44      7.03 o 
   6   3   6      562.23      565.44     17.77 o 
   7   3   6        3.10        3.01      5.04 o 
   8   3   6        0.52       -3.63      4.55 o 
   9   3   6        3.94       12.31      6.25 o 
  10   3   6        7.55       11.16      4.95 o 
  11   3   6        7.45       15.08      7.90 o 
 -15   4   6        0.48        7.41      3.37 o 
 -14   4   6       15.40       19.66      7.88 o 
 -13   4   6        0.70       -1.75      6.35 o 
 -12   4   6       14.19       21.04      6.87 o 
 -11   4   6       14.84       12.62      3.54 o 
 -10   4   6      508.70      540.75     14.93 o 
  -9   4   6      489.22      499.06     12.38 o 
  -8   4   6      109.50       86.24      6.54 o 
  -7   4   6      146.02      126.20      8.01 o 
  -6   4   6      133.73      123.02      3.12 o 
  -5   4   6       29.93       25.39      2.73 o 
  -4   4   6        1.35        4.21      2.11 o 
  -3   4   6      866.13      911.33     16.18 o 
  -2   4   6      813.41      895.34     13.09 o 
  -1   4   6     1139.80     1172.46     12.84 o 
   0   4   6     1271.20     1373.98     19.09 o 
   1   4   6      201.46      215.48      4.51 o 
   2   4   6       11.37       10.15      2.97 o 
   3   4   6       33.14       37.07      6.06 o 
   4   4   6       49.67       47.64      5.19 o 
   5   4   6       73.00       62.90      6.52 o 
   6   4   6      111.29      107.05      7.52 o 
   7   4   6      101.97       86.47     12.53 o 
   8   4   6       91.17       97.70     14.20 o 
   9   4   6       68.21       78.79     12.10 o 
  10   4   6       41.35       43.64      7.37 o 
 -15   5   6        4.52       10.55      8.54 o 
 -14   5   6        0.10        8.02      3.02 o 
 -13   5   6       18.23       20.34      6.53 o 
 -12   5   6       28.27       25.13      6.11 o 
 -11   5   6        1.66        2.61      2.51 o 
 -10   5   6        6.88        5.56      5.38 o 
  -9   5   6      402.75      430.50      9.58 o 
  -8   5   6      376.19      398.37     15.61 o 
  -7   5   6       10.57        6.02      2.84 o 
  -6   5   6        0.00        3.69      1.79 o 
  -5   5   6      375.22      390.62      8.80 o 
  -4   5   6        6.80        5.25      3.25 o 
  -3   5   6       37.13       52.51      5.90 o 
  -2   5   6      449.65      482.80      6.89 o 
  -1   5   6      214.98      247.42      5.25 o 
   0   5   6      158.00      173.95      4.31 o 
   1   5   6        1.66        4.30      1.33 o 
   2   5   6      141.85      128.22      9.30 o 
   3   5   6       38.30       41.30      6.22 o 
   4   5   6       38.48       34.15      5.24 o 
   5   5   6       18.48       16.47      3.93 o 
   6   5   6       42.46       46.46      6.25 o 
   7   5   6        8.72       18.44      5.54 o 
   8   5   6       58.30       61.90      8.28 o 
   9   5   6       35.43       31.98      6.74 o 
  10   5   6        2.01        9.10      5.96 o 
 -15   6   6       12.69       13.70      6.67 o 
 -14   6   6       22.99       33.89      8.58 o 
 -13   6   6        5.44        6.55      8.97 o 
 -12   6   6       61.51       69.90      7.64 o 
 -11   6   6       29.29       25.65      3.36 o 
 -10   6   6        0.29        7.14      2.12 o 
  -9   6   6      127.84      126.33      5.84 o 
  -8   6   6        0.64        3.54      2.92 o 
  -7   6   6      114.52      122.49      5.53 o 
  -6   6   6       19.03       14.84      4.59 o 
  -5   6   6        0.70        4.79      2.30 o 
  -4   6   6       10.31       13.53      2.78 o 
  -3   6   6        4.29        7.53      2.30 o 
  -2   6   6       44.53       60.99      4.71 o 
  -1   6   6      584.78      618.81      8.55 o 
   0   6   6       16.87       10.99      2.44 o 
   1   6   6       76.70       70.11      8.92 o 
   2   6   6       21.64       14.77      3.88 o 
   3   6   6       59.98       69.31      8.31 o 
   4   6   6       31.75       33.33      4.44 o 
   5   6   6       49.76       35.99      8.67 o 
   6   6   6      101.10       91.44     11.91 o 
   7   6   6       28.06       20.66      4.23 o 
   8   6   6       41.21       30.03      6.98 o 
   9   6   6        9.44       12.41      4.09 o 
  10   6   6       12.03        9.77      4.25 o 
 -14   7   6       27.15       41.56      8.39 o 
 -13   7   6        1.53        9.54      4.91 o 
 -12   7   6        0.00       -0.43      8.32 o 
 -11   7   6       74.50       51.45      7.87 o 
 -10   7   6        1.92        4.94      3.66 o 
  -9   7   6        0.72        4.53      1.71 o 
  -8   7   6      115.74      107.82      5.66 o 
  -7   7   6       39.28       41.38      4.47 o 
  -6   7   6      459.77      457.94      7.08 o 
  -5   7   6      324.55      332.42      7.53 o 
  -4   7   6       27.92       28.68      3.39 o 
  -3   7   6      188.39      194.59      5.32 o 
  -2   7   6        9.79        8.87      3.07 o 
  -1   7   6      353.92      358.91      7.08 o 
   0   7   6      457.28      475.34      9.50 o 
   1   7   6       19.55       28.89      3.66 o 
   2   7   6       42.02       50.74      7.52 o 
   3   7   6       16.97       23.65      4.46 o 
   4   7   6      228.79      207.50     10.26 o 
   5   7   6       30.39       26.40      4.83 o 
   6   7   6        2.83        0.69      3.97 o 
   7   7   6       20.58       22.22      4.26 o 
   8   7   6        2.03        5.72      4.73 o 
   9   7   6       14.86       12.22      5.91 o 
 -14   8   6       84.81       94.53     11.90 o 
 -13   8   6        0.07        7.39      5.09 o 
 -12   8   6       38.47       39.75      6.65 o 
 -11   8   6        4.53        8.24      4.22 o 
 -10   8   6       57.29       54.18      6.43 o 
  -9   8   6       35.27       38.50      3.97 o 
  -8   8   6      102.92      124.29      6.88 o 
  -7   8   6      223.54      229.85      7.45 o 
  -6   8   6      199.50      188.99     10.01 o 
  -5   8   6        0.10        1.40      2.70 o 
  -4   8   6      341.74      364.37      9.14 o 
  -3   8   6      229.35      217.72      5.81 o 
  -2   8   6     1716.26     1798.64     32.14 o 
  -1   8   6       15.42       13.08      3.13 o 
   0   8   6       10.24        9.21      2.39 o 
   1   8   6      158.03      150.34      6.36 o 
   2   8   6       19.92       26.14      3.97 o 
   3   8   6      242.96      241.20     12.57 o 
   4   8   6        2.71        4.58      2.80 o 
   5   8   6        6.56       12.11      4.28 o 
   6   8   6       13.62       11.47      4.44 o 
   7   8   6        0.30        3.98      5.76 o 
   8   8   6        9.19        8.88      3.41 o 
   9   8   6        3.97       10.54      5.07 o 
 -13   9   6        0.80        2.72      5.92 o 
 -12   9   6       59.05       55.26      8.21 o 
 -11   9   6        2.87        3.38      5.18 o 
 -10   9   6       21.44       21.30      5.79 o 
  -9   9   6       20.53       11.90      3.98 o 
  -8   9   6      116.92      110.54      7.61 o 
  -7   9   6       72.62       80.59      5.50 o 
  -6   9   6      339.85      340.47     10.13 o 
  -5   9   6       13.30       12.37      3.47 o 
  -4   9   6       31.43       35.31      4.39 o 
  -3   9   6      144.99      145.67      6.13 o 
  -2   9   6      511.82      569.79      8.47 o 
  -1   9   6       46.11       40.82      4.31 o 
   0   9   6        5.82        7.65      2.96 o 
   1   9   6        2.21        3.09      1.62 o 
   2   9   6       99.84      107.46      6.76 o 
   3   9   6        1.55        3.51      5.00 o 
   4   9   6       77.95       76.32      7.94 o 
   5   9   6        2.39        5.35      3.83 o 
   6   9   6        3.16        6.64      3.49 o 
   7   9   6        0.27        1.25      3.39 o 
   8   9   6        1.19        3.57      3.93 o 
 -13  10   6       10.23       17.60      9.00 o 
 -12  10   6        2.54        6.85      3.51 o 
 -11  10   6       31.72       26.81      5.03 o 
 -10  10   6        1.24        0.24      5.03 o 
  -9  10   6       15.28       14.75      3.95 o 
  -8  10   6        0.06        6.45      3.23 o 
  -7  10   6      131.72      135.26     11.90 o 
  -6  10   6      157.54      183.94      7.61 o 
  -5  10   6       83.36       86.75      7.17 o 
  -4  10   6        5.44       10.49      5.11 o 
  -3  10   6      211.70      227.74      8.25 o 
  -2  10   6        3.17        4.50      4.45 o 
  -1  10   6       72.03       63.39      6.47 o 
   0  10   6        0.66        2.52      2.58 o 
   1  10   6      120.69      105.10      8.41 o 
   2  10   6        4.93        5.96      3.55 o 
   3  10   6       57.82       46.45      6.23 o 
   4  10   6      161.92      166.43      8.23 o 
   5  10   6        1.92        6.04      3.55 o 
   6  10   6       21.67       25.13      6.14 o 
   7  10   6       67.20       65.36      7.24 o 
   8  10   6        0.33        7.09      4.46 o 
 -12  11   6        0.61        1.05      6.40 o 
 -11  11   6        1.12       10.92      4.83 o 
 -10  11   6       10.78       14.59      5.86 o 
  -9  11   6       25.72       25.80      4.74 o 
  -8  11   6       25.33       24.02      3.65 o 
  -7  11   6       12.53        6.68      2.88 o 
  -6  11   6       25.61       19.76      4.53 o 
  -5  11   6      247.48      242.11      8.14 o 
  -4  11   6       98.27       98.27     10.42 o 
  -3  11   6        3.28        4.29      3.75 o 
  -2  11   6       49.00       58.01      7.88 o 
  -1  11   6        7.16        8.95      2.57 o 
   0  11   6       15.87       21.14      3.75 o 
   1  11   6       94.33      118.52     22.80 o 
   2  11   6       16.59       24.95      4.58 o 
   3  11   6       15.71       16.22      5.44 o 
   4  11   6        0.09        8.68      4.61 o 
   5  11   6       14.71        6.31      5.41 o 
   6  11   6        1.41        9.51      2.77 o 
   7  11   6        1.00        1.86      4.21 o 
 -11  12   6        4.33       13.49      3.31 o 
 -10  12   6        0.49        5.98      3.77 o 
  -9  12   6        8.65        6.11      3.33 o 
  -8  12   6        8.82        9.78      3.26 o 
  -7  12   6        0.11        6.65      3.81 o 
  -6  12   6      123.44      126.86      8.70 o 
  -5  12   6        0.56        0.52      3.80 o 
  -4  12   6      104.52       91.84     11.02 o 
  -3  12   6        4.39        6.49      3.53 o 
  -2  12   6        2.95        9.43      3.46 o 
  -1  12   6        1.46        7.28      2.34 o 
   0  12   6       69.91       60.74      7.87 o 
   1  12   6        0.19        3.72      4.40 o 
   2  12   6        5.82       10.96      5.39 o 
   3  12   6        0.24        6.74      4.57 o 
   4  12   6        0.25        0.99      9.93 o 
   5  12   6        0.36        4.05     11.67 o 
   6  12   6        0.17       -2.52      5.31 o 
  -9  13   6       16.51       19.12      5.13 o 
  -8  13   6        0.42        3.33      3.04 o 
  -7  13   6        0.06        9.62      3.39 o 
  -6  13   6        8.01        5.60      3.21 o 
  -5  13   6        4.81        4.11      3.93 o 
  -4  13   6        4.42        3.77      2.79 o 
  -3  13   6        8.38        3.58      2.58 o 
  -2  13   6        1.15        5.76      4.04 o 
  -1  13   6        7.99       16.14      4.84 o 
   0  13   6      106.28      105.86     14.31 o 
   1  13   6       57.24       81.24     11.32 o 
   2  13   6        1.59       -1.40      5.18 o 
   3  13   6        0.00        9.95      4.83 o 
   4  13   6        1.62        9.59      5.51 o 
  -8  14   6        2.00        8.61      4.41 o 
  -7  14   6       25.00       18.60      5.08 o 
  -6  14   6       10.84       13.55      5.28 o 
  -5  14   6        9.28        5.58      5.92 o 
  -4  14   6        0.11        4.16      4.09 o 
  -3  14   6       11.00       23.16      5.12 o 
  -2  14   6       30.60       37.90      6.96 o 
  -1  14   6       19.67       12.19      4.40 o 
   0  14   6        9.94       16.39      7.01 o 
   1  14   6       66.09       54.88      9.98 o 
   2  14   6        3.49       10.53      7.27 o 
   3  14   6       13.90        9.95      4.28 o 
  -5  15   6       11.00       10.58      3.32 o 
  -4  15   6       20.13       21.62      6.00 o 
  -3  15   6        7.07        5.47      5.17 o 
  -2  15   6        2.71        0.95      5.59 o 
  -1  15   6       17.33       28.66      9.92 o 
   0  15   6       11.04       22.79      7.65 o 
 -16   1   7       25.80       19.13      5.27 o 
 -15   1   7        4.64        5.43      5.46 o 
 -14   1   7       28.85       32.45      6.70 o 
 -13   1   7      164.76      157.71     14.04 o 
 -12   1   7       42.84       52.29      8.10 o 
 -11   1   7       12.16       18.12      5.50 o 
 -10   1   7      199.92      196.51     10.59 o 
  -9   1   7       20.67       18.41      4.39 o 
  -8   1   7      256.27      271.41     12.55 o 
  -7   1   7       32.30       37.89      6.14 o 
  -6   1   7       33.67       44.30      5.61 o 
  -5   1   7        0.84        2.51      1.67 o 
  -4   1   7      134.84      155.85      3.95 o 
  -3   1   7      968.26     1077.12      9.70 o 
  -2   1   7       21.18       18.14      2.46 o 
  -1   1   7       32.33       29.47      3.31 o 
   0   1   7      872.27      879.94     14.15 o 
   1   1   7       27.38       26.08      2.34 o 
   2   1   7       28.12       24.59      3.55 o 
   3   1   7       16.56       11.72      2.54 o 
   4   1   7     1068.45     1101.70     37.49 o 
   5   1   7      250.97      265.71     14.59 o 
   6   1   7      130.10      121.07     16.15 o 
   7   1   7       25.54       37.32      7.07 o 
   8   1   7        0.13       11.41      4.96 o 
   9   1   7        1.67        0.89      5.86 o 
  10   1   7        7.05        5.93      3.92 o 
 -16   2   7        0.47        6.18      5.01 o 
 -15   2   7        2.90        8.04      8.43 o 
 -14   2   7       36.07       23.73      5.70 o 
 -13   2   7       31.71       28.68      6.52 o 
 -12   2   7        2.34        5.71      5.89 o 
 -11   2   7       86.77       75.85      8.44 o 
 -10   2   7       24.33       19.76      6.69 o 
  -9   2   7        4.84       17.24      3.88 o 
  -8   2   7       53.05       53.14      6.53 o 
  -7   2   7      136.55      128.85      8.16 o 
  -6   2   7      175.19      170.75      7.51 o 
  -5   2   7      372.82      352.68      9.24 o 
  -4   2   7        0.05       -0.22      1.14 o 
  -3   2   7       41.10       37.77      3.98 o 
  -2   2   7        0.12        0.65      2.31 o 
  -1   2   7       29.19       25.13      2.69 o 
   0   2   7      277.17      271.82      9.24 o 
   1   2   7        0.15        1.89      2.49 o 
   2   2   7      374.74      372.68     10.94 o 
   3   2   7      135.74      128.41     10.71 o 
   4   2   7        0.29        2.47      4.15 o 
   5   2   7       24.23       20.76      4.68 o 
   6   2   7        2.18       10.06      5.93 o 
   7   2   7      146.39      163.29     16.25 o 
   8   2   7       46.47       38.41      7.04 o 
   9   2   7       55.77       51.35      9.19 o 
  10   2   7       21.08       19.96      6.14 o 
 -15   3   7        0.89        3.70      3.59 o 
 -14   3   7        2.46        5.66      4.26 o 
 -13   3   7       38.07       34.61      5.16 o 
 -12   3   7        0.05        7.03      3.58 o 
 -11   3   7       11.20       13.15      3.49 o 
 -10   3   7      115.42      103.31      9.42 o 
  -9   3   7       13.46       16.35      4.55 o 
  -8   3   7       57.28       56.40      5.67 o 
  -7   3   7       35.87       33.00      3.43 o 
  -6   3   7       26.46       23.97      3.23 o 
  -5   3   7      100.00      126.94      2.60 o 
  -4   3   7      238.51      259.89      7.07 o 
  -3   3   7       93.59      116.80      6.51 o 
  -2   3   7       14.93       10.35      2.83 o 
  -1   3   7      399.91      435.16      8.05 o 
   0   3   7      541.25      550.96      8.97 o 
   1   3   7      308.85      310.49      5.80 o 
   2   3   7      364.41      365.76      7.93 o 
   3   3   7      263.11      279.41     10.69 o 
   4   3   7       79.93       67.50      6.38 o 
   5   3   7       16.06       11.39      7.61 o 
   6   3   7      166.15      205.87     22.95 o 
   7   3   7      130.51      141.50     13.24 o 
   8   3   7        9.76       12.70      4.29 o 
   9   3   7        3.33        1.07      7.34 o 
  10   3   7        3.58       18.15      5.37 o 
 -15   4   7       30.86       25.84      5.78 o 
 -14   4   7        0.31        4.76      4.00 o 
 -13   4   7       32.74       34.07      5.94 o 
 -12   4   7        8.80       14.90      5.33 o 
 -11   4   7        2.46        8.98      4.39 o 
 -10   4   7      133.84      142.59     15.95 o 
  -9   4   7        1.29        2.99      2.74 o 
  -8   4   7        2.92        5.18      3.73 o 
  -7   4   7      203.28      216.53      6.33 o 
  -6   4   7      116.80      114.40      2.90 o 
  -5   4   7        0.48        2.10      1.85 o 
  -4   4   7      165.85      151.92      5.85 o 
  -3   4   7      104.69       98.39      4.59 o 
  -2   4   7      617.25      679.10      9.10 o 
  -1   4   7      212.14      196.24      5.47 o 
   0   4   7      128.25      124.99      6.46 o 
   1   4   7        7.55        3.75      1.20 o 
   2   4   7      391.72      413.27      9.30 o 
   3   4   7        5.73        6.91      4.36 o 
   4   4   7       86.79       98.19      7.57 o 
   5   4   7       31.47       26.43      5.92 o 
   6   4   7       59.18       52.80      6.83 o 
   7   4   7       43.64       43.28      7.51 o 
   8   4   7      147.01      144.05     14.34 o 
   9   4   7       98.72      136.57     22.50 o 
 -15   5   7        0.20       -0.33      7.93 o 
 -14   5   7        6.28        5.55      7.48 o 
 -13   5   7        2.62        2.56      4.12 o 
 -12   5   7       11.52       11.92      7.99 o 
 -11   5   7       13.93       13.29      5.06 o 
 -10   5   7       28.96       36.28      6.87 o 
  -9   5   7       33.76       34.57      5.29 o 
  -8   5   7       18.83       20.71      5.22 o 
  -7   5   7       98.28       86.02      6.65 o 
  -6   5   7      116.17       81.18     24.01 o 
  -5   5   7      127.85      134.90      5.17 o 
  -4   5   7       60.36       57.46      4.37 o 
  -3   5   7       24.77       25.53      3.38 o 
  -2   5   7      585.65      576.00     11.05 o 
  -1   5   7      130.93      119.20      5.26 o 
   0   5   7      146.73      141.51      4.59 o 
   1   5   7      474.61      492.87     12.77 o 
   2   5   7        0.29        2.36      4.49 o 
   3   5   7      336.01      303.04      7.65 o 
   4   5   7      181.72      171.78      7.69 o 
   5   5   7      118.82       98.52     10.77 o 
   6   5   7       54.66       73.10      9.25 o 
   7   5   7       33.32       32.13      7.53 o 
   8   5   7       18.70        8.43      4.09 o 
   9   5   7        1.15        2.11      7.45 o 
 -15   6   7       46.38       38.96      9.78 o 
 -14   6   7        2.31       -0.47      8.04 o 
 -13   6   7       15.02       27.44     10.16 o 
 -12   6   7        1.51        9.90      5.28 o 
 -11   6   7       16.63       17.04      3.88 o 
 -10   6   7        2.22        6.19      3.31 o 
  -9   6   7       21.58       18.74      3.32 o 
  -8   6   7       10.16        8.37      2.70 o 
  -7   6   7       74.28       57.73      5.21 o 
  -6   6   7       88.65       86.79      7.81 o 
  -5   6   7       14.36       24.26      6.01 o 
  -4   6   7       41.43       44.26      4.79 o 
  -3   6   7      511.40      550.98     11.40 o 
  -2   6   7        7.25        8.89      2.35 o 
  -1   6   7        3.83        2.70      3.16 o 
   0   6   7        3.65        9.02      2.45 o 
   1   6   7       90.74       88.99     10.47 o 
   2   6   7      126.11      136.30     13.77 o 
   3   6   7       61.72       48.84      6.44 o 
   4   6   7       95.29       82.98     10.93 o 
   5   6   7        7.69        9.16      3.02 o 
   6   6   7        2.15        4.48      3.78 o 
   7   6   7        5.88       13.42      4.11 o 
   8   6   7       17.51       18.74      7.81 o 
   9   6   7       11.57       12.76      4.69 o 
 -14   7   7       87.28       99.82     12.98 o 
 -13   7   7        1.46        4.63      7.42 o 
 -12   7   7        0.02        9.30      6.30 o 
 -11   7   7        8.16       10.38      6.82 o 
 -10   7   7        5.31       12.33      3.47 o 
  -9   7   7       78.57       66.75      7.87 o 
  -8   7   7        9.25       11.28      2.35 o 
  -7   7   7        4.63        6.62      2.48 o 
  -6   7   7      304.98      319.57      6.62 o 
  -5   7   7      294.07      285.05      7.72 o 
  -4   7   7       96.67       82.55      5.93 o 
  -3   7   7      280.70      280.14      9.46 o 
  -2   7   7      281.78      287.17      7.61 o 
  -1   7   7       51.99       52.40      4.94 o 
   0   7   7       91.14      101.93      5.24 o 
   1   7   7        0.03       -0.94      4.82 o 
   2   7   7       34.40       35.86      5.42 o 
   3   7   7        0.42        4.87      3.65 o 
   4   7   7       45.36       45.76      7.58 o 
   5   7   7       28.59       30.67      6.35 o 
   6   7   7        0.24        8.04      4.14 o 
   7   7   7       13.15       16.20      5.38 o 
   8   7   7       68.40       56.54     10.64 o 
 -14   8   7        5.96        8.20      6.16 o 
 -13   8   7        3.11        8.60      7.59 o 
 -12   8   7        0.28        0.34      5.38 o 
 -11   8   7        2.05        1.25      6.43 o 
 -10   8   7       22.44        5.91      7.61 o 
  -9   8   7        7.13        8.11      4.95 o 
  -8   8   7      236.15      229.49     13.20 o 
  -7   8   7      100.47       91.48      8.08 o 
  -6   8   7       13.13       14.17      3.04 o 
  -5   8   7      112.26      107.75      7.67 o 
  -4   8   7        3.08        7.95      2.14 o 
  -3   8   7      820.22      863.85     16.34 o 
  -2   8   7       34.16       31.28      4.14 o 
  -1   8   7      157.73      163.30     11.05 o 
   0   8   7       14.11       14.45      3.54 o 
   1   8   7      100.27      117.10     10.29 o 
   2   8   7      297.49      286.14      7.56 o 
   3   8   7      174.16      165.13     11.01 o 
   4   8   7        9.83       15.62      4.13 o 
   5   8   7       10.99        6.42      3.33 o 
   6   8   7        5.68        4.40      4.04 o 
   7   8   7        1.01        1.17      4.67 o 
   8   8   7        0.18        3.84      4.71 o 
 -13   9   7       39.80       33.73      8.09 o 
 -12   9   7        0.04        4.17      7.15 o 
 -11   9   7        7.30        4.32      4.70 o 
 -10   9   7       25.38       34.94      5.59 o 
  -9   9   7        7.72       13.61      3.16 o 
  -8   9   7       54.69       57.17      7.59 o 
  -7   9   7        4.41        6.50      3.74 o 
  -6   9   7       22.76       22.32      3.63 o 
  -5   9   7      127.14      133.12      9.09 o 
  -4   9   7        7.29        7.22      2.66 o 
  -3   9   7      158.56      141.81      5.94 o 
  -2   9   7        2.92        6.62      2.24 o 
  -1   9   7        2.50        4.05      2.30 o 
   0   9   7        0.15       10.60      3.72 o 
   1   9   7       43.46       41.54      4.35 o 
   2   9   7       29.02       28.13      4.97 o 
   3   9   7       22.27       19.10      3.62 o 
   4   9   7       17.59       17.41      5.73 o 
   5   9   7        3.56        5.34      3.28 o 
   6   9   7        3.94        5.85      2.93 o 
   7   9   7        6.50       15.47      6.59 o 
 -12  10   7        8.44        8.38      7.52 o 
 -11  10   7        0.31       -0.62      5.57 o 
 -10  10   7       19.56       14.21      5.33 o 
  -9  10   7       11.92       11.48      4.24 o 
  -8  10   7        0.72       11.61      2.63 o 
  -7  10   7      125.64      113.28     12.73 o 
  -6  10   7        0.01        7.09      5.14 o 
  -5  10   7       15.31       19.26      4.10 o 
  -4  10   7      144.67      137.83     10.99 o 
  -3  10   7       30.12       21.77      5.39 o 
  -2  10   7       45.32       43.15      4.62 o 
  -1  10   7       51.83       48.61      6.28 o 
   0  10   7       20.20       24.03      4.26 o 
   1  10   7       13.22        8.17      2.84 o 
   2  10   7       27.49       27.14      4.68 o 
   3  10   7       31.10       33.49      5.19 o 
   4  10   7       11.39       13.88      3.71 o 
   5  10   7        0.17       11.63      4.85 o 
   6  10   7       20.14       19.31      3.99 o 
 -11  11   7        0.06       12.28      5.20 o 
 -10  11   7       20.19       13.42      5.69 o 
  -9  11   7        0.90        4.40      3.46 o 
  -8  11   7       74.02       92.21     17.73 o 
  -7  11   7        3.29        9.34      3.83 o 
  -6  11   7        1.99        3.69      2.93 o 
  -5  11   7       99.91      118.51     10.07 o 
  -4  11   7       88.26       85.49      8.52 o 
  -3  11   7       22.27       22.01      4.70 o 
  -2  11   7        8.89        6.93      2.97 o 
  -1  11   7        0.11        1.16      5.06 o 
   0  11   7       44.33       37.11      6.11 o 
   1  11   7       16.08       19.04      5.17 o 
   2  11   7       26.73       17.89      4.41 o 
   3  11   7        2.43        7.35      3.40 o 
   4  11   7       11.70       15.88      3.78 o 
   5  11   7        0.02        4.33      5.05 o 
 -10  12   7        0.56        3.46      4.14 o 
  -9  12   7       49.05       45.52      7.50 o 
  -8  12   7       12.42       16.99      5.03 o 
  -7  12   7       70.35       74.36     12.90 o 
  -6  12   7       18.16       18.11      3.58 o 
  -5  12   7       34.46       30.70      4.99 o 
  -4  12   7       77.33       68.67      6.74 o 
  -3  12   7       33.91       30.12      4.44 o 
  -2  12   7       42.15       53.18      8.44 o 
  -1  12   7        0.00        6.49      4.02 o 
   0  12   7        4.37       13.36      4.31 o 
   1  12   7        1.39        0.03      4.49 o 
   2  12   7        0.50        3.08     10.19 o 
   3  12   7        5.77        6.06      4.41 o 
   4  12   7       26.88       24.91      4.58 o 
  -9  13   7        4.25       10.81      3.54 o 
  -8  13   7        5.39        3.95      4.24 o 
  -7  13   7       23.53       14.73      3.89 o 
  -6  13   7       19.37       21.72      4.34 o 
  -5  13   7        1.34        4.18      2.84 o 
  -4  13   7       13.08       11.27      3.56 o 
  -3  13   7        9.40        8.48      2.78 o 
  -2  13   7        9.62       18.50      7.28 o 
  -1  13   7        0.15       -0.86      7.24 o 
   0  13   7       30.70       26.94      6.30 o 
   1  13   7       24.83       34.50      6.35 o 
   2  13   7        4.09        8.32      5.05 o 
   3  13   7       12.00       29.58      6.36 o 
  -7  14   7        4.85        4.20      2.98 o 
  -6  14   7       17.65       19.31      4.73 o 
  -5  14   7        7.38        4.89      7.98 o 
  -4  14   7        2.61       11.19      3.33 o 
  -3  14   7       16.13       25.86      4.83 o 
  -2  14   7        0.26        4.75      7.32 o 
  -1  14   7        0.02       -1.02      5.10 o 
   0  14   7        0.85        6.33      4.90 o 
   1  14   7        5.41       11.47      6.79 o 
 -15   0   8       25.57       15.73      5.96 o 
 -14   0   8       22.53       11.69      7.20 o 
 -13   0   8      166.68      156.82     18.34 o 
 -12   0   8      136.26       89.47     27.89 o 
 -11   0   8        2.36       12.88      5.57 o 
 -10   0   8        7.75        9.01      6.22 o 
  -9   0   8        8.64        3.85      8.38 o 
  -8   0   8       45.65       52.80      9.87 o 
  -7   0   8        0.14       16.99      3.63 o 
  -6   0   8      352.15      369.44     16.74 o 
  -5   0   8        6.68        4.06      2.82 o 
  -4   0   8        7.03       11.22      2.47 o 
  -3   0   8       93.54       92.66     10.28 o 
  -2   0   8     1086.82     1114.30     20.59 o 
  -1   0   8     1264.94     1342.22     18.73 o 
   0   0   8      510.70      520.21     11.73 o 
   1   0   8       54.58       59.75      8.86 o 
   2   0   8      102.48       95.80     15.68 o 
   3   0   8        0.75       10.15      5.88 o 
   4   0   8      131.72      139.47     24.63 o 
   5   0   8        1.44        4.77      6.22 o 
   6   0   8        2.74        5.62      4.37 o 
   7   0   8        5.22        4.05      9.33 o 
   8   0   8        6.81       13.37      7.21 o 
   9   0   8       61.72       73.99     13.07 o 
 -15   1   8       40.49       28.11      6.67 o 
 -14   1   8        7.32        9.85      3.27 o 
 -13   1   8       74.54       64.18      7.78 o 
 -12   1   8       55.39       60.56      7.98 o 
 -11   1   8        5.93       17.22      5.01 o 
 -10   1   8       12.15       14.50      4.77 o 
  -9   1   8       25.77       24.15      5.05 o 
  -8   1   8       61.47       58.31      8.42 o 
  -7   1   8       80.87       94.59      9.83 o 
  -6   1   8       22.54       29.60      7.30 o 
  -5   1   8      141.50      132.73      3.70 o 
  -4   1   8      155.45      153.14      4.01 o 
  -3   1   8        0.86        5.14      2.93 o 
  -2   1   8       50.36       47.62      4.39 o 
  -1   1   8       41.08       38.95      3.90 o 
   0   1   8      167.55      162.14      4.91 o 
   1   1   8      166.65      171.03      4.40 o 
   2   1   8      184.70      232.24     13.05 o 
   3   1   8       12.48        8.67      7.25 o 
   4   1   8       49.07       42.83      6.93 o 
   5   1   8        5.39       12.33      4.33 o 
   6   1   8      106.05       99.12     13.73 o 
   7   1   8        1.46        4.55      5.48 o 
   8   1   8       10.39       17.85      6.28 o 
   9   1   8        0.89        5.15      4.46 o 
 -15   2   8       46.56       84.81     28.45 o 
 -14   2   8      105.79      109.29     14.03 o 
 -13   2   8        0.42        6.35      4.77 o 
 -12   2   8      166.95      191.87     17.87 o 
 -11   2   8        2.70        8.07      4.09 o 
 -10   2   8      119.30      119.91     10.93 o 
  -9   2   8       22.38       24.20      4.09 o 
  -8   2   8        0.02        3.69      5.02 o 
  -7   2   8       46.07       51.67      7.39 o 
  -6   2   8      177.49      160.11      5.86 o 
  -5   2   8       13.61       14.04      2.47 o 
  -4   2   8        4.38        4.05      2.76 o 
  -3   2   8      439.47      477.71      7.22 o 
  -2   2   8        7.27        9.12      2.19 o 
  -1   2   8      375.27      376.80      7.39 o 
   0   2   8       65.83       60.71      4.23 o 
   1   2   8      263.06      281.16     13.08 o 
   2   2   8       31.34       35.76      4.81 o 
   3   2   8        7.55        4.76      3.61 o 
   4   2   8      189.42      189.72      8.69 o 
   5   2   8       28.43       27.89      4.72 o 
   6   2   8        5.08        5.65      4.44 o 
   7   2   8       16.70       16.77      6.76 o 
   8   2   8       74.95       78.88     11.09 o 
   9   2   8        0.00        7.61      5.10 o 
 -15   3   8       32.57       24.66      8.59 o 
 -14   3   8       95.72       85.77      9.49 o 
 -13   3   8        6.75        9.29      3.93 o 
 -12   3   8       13.10        9.75      3.92 o 
 -11   3   8      332.16      355.59     18.18 o 
 -10   3   8       24.67       23.59      4.43 o 
  -9   3   8       31.15       39.73      6.46 o 
  -8   3   8        0.37        1.87      5.76 o 
  -7   3   8        2.09        7.57      3.68 o 
  -6   3   8       26.92       32.05      3.61 o 
  -5   3   8       13.65       14.77      4.40 o 
  -4   3   8       30.34       32.03      3.57 o 
  -3   3   8       16.21       16.62      2.87 o 
  -2   3   8       95.66       99.69      9.88 o 
  -1   3   8        0.05        3.83      3.14 o 
   0   3   8      607.30      599.00      7.86 o 
   1   3   8     1216.28     1323.05     31.47 o 
   2   3   8      188.69      196.39     11.35 o 
   3   3   8      286.28      300.26      9.11 o 
   4   3   8       42.13       44.48      6.91 o 
   5   3   8        2.19        9.08      6.55 o 
   6   3   8        8.78        6.13      4.58 o 
   7   3   8       52.49       58.52      7.83 o 
   8   3   8        7.46        8.73      4.69 o 
   9   3   8       54.58       75.46     11.10 o 
 -15   4   8        9.70        6.66      8.12 o 
 -14   4   8        7.39       17.25      4.43 o 
 -13   4   8       77.50       70.43     10.25 o 
 -12   4   8        0.48        6.19      4.44 o 
 -11   4   8        0.01        6.67      5.03 o 
 -10   4   8        0.02        4.09      3.53 o 
  -9   4   8       27.62       27.23      7.94 o 
  -8   4   8        9.38        7.12      3.70 o 
  -7   4   8       42.15       47.85      5.41 o 
  -6   4   8       93.09       84.35      7.19 o 
  -5   4   8        6.35        8.32      3.81 o 
  -4   4   8       56.74       45.90      3.94 o 
  -3   4   8      227.83      230.88      6.92 o 
  -2   4   8        0.11        4.82      2.30 o 
  -1   4   8       13.82       15.02      3.27 o 
   0   4   8        0.64        5.53      3.31 o 
   1   4   8        5.70        5.69      3.30 o 
   2   4   8      390.95      379.39      9.46 o 
   3   4   8      261.91      233.28      8.18 o 
   4   4   8       17.77       19.22      4.87 o 
   5   4   8        0.01        2.83      4.44 o 
   6   4   8        1.56        9.09      6.29 o 
   7   4   8        7.69       10.32      5.77 o 
   8   4   8        2.02        8.12      4.66 o 
 -15   5   8        0.11        9.94     10.09 o 
 -14   5   8       14.91       14.94      7.19 o 
 -13   5   8       23.83       16.30     10.88 o 
 -12   5   8        7.88        4.99      4.49 o 
 -11   5   8        6.01        8.63      4.93 o 
 -10   5   8      124.27      110.99     10.26 o 
  -9   5   8      133.40      152.40     11.28 o 
  -8   5   8      230.50      243.07      9.61 o 
  -7   5   8        2.52        1.80      3.16 o 
  -6   5   8       14.26       15.30      4.22 o 
  -5   5   8        4.51        4.86      2.15 o 
  -4   5   8      257.92      262.22      6.09 o 
  -3   5   8       77.30       74.13      5.31 o 
  -2   5   8       57.08       72.07      5.90 o 
  -1   5   8        0.06        3.84      2.38 o 
   0   5   8      279.00      278.87     18.06 o 
   1   5   8      244.86      283.04      9.44 o 
   2   5   8        0.12        6.19      3.78 o 
   3   5   8       34.88       34.35      4.63 o 
   4   5   8       11.39       25.85      6.45 o 
   5   5   8       16.95       10.57      4.79 o 
   6   5   8        0.77        0.88      5.90 o 
   7   5   8        0.01        6.53      5.58 o 
   8   5   8        8.24       10.80      4.97 o 
 -14   6   8        0.21        0.30      7.57 o 
 -13   6   8        8.95        9.17      7.68 o 
 -12   6   8        4.93       11.81      5.92 o 
 -11   6   8        0.37        4.45      5.29 o 
 -10   6   8       11.59        8.81      4.51 o 
  -9   6   8       12.25        6.92      4.88 o 
  -8   6   8      130.78      117.98      8.40 o 
  -7   6   8       14.85       14.64      3.28 o 
  -6   6   8       78.59       82.22      8.61 o 
  -5   6   8       44.19       40.12      4.08 o 
  -4   6   8      397.92      406.60     10.40 o 
  -3   6   8      194.24      196.24      6.18 o 
  -2   6   8       14.96       16.65      3.06 o 
  -1   6   8        6.00        9.92      3.34 o 
   0   6   8       33.56       37.98      5.16 o 
   1   6   8      119.19       97.23      8.94 o 
   2   6   8        1.66        2.69      3.12 o 
   3   6   8        6.46        9.75      3.37 o 
   4   6   8        0.34        2.05      5.36 o 
   5   6   8       20.93       14.61      3.98 o 
   6   6   8       41.12       46.48      7.10 o 
   7   6   8      161.35      184.58     22.45 o 
   8   6   8        3.03        8.03      5.89 o 
 -14   7   8        0.99        5.12      6.16 o 
 -13   7   8        0.52        3.76      7.49 o 
 -12   7   8        0.11        2.39      6.63 o 
 -11   7   8        0.03        6.22      6.36 o 
 -10   7   8       28.31       25.99      6.71 o 
  -9   7   8        0.26       -7.83      7.83 o 
  -8   7   8        5.11        5.20      2.59 o 
  -7   7   8        0.79        4.50      2.56 o 
  -6   7   8        2.58        6.33      2.93 o 
  -5   7   8       28.65       27.36      4.97 o 
  -4   7   8      536.94      634.34     13.32 o 
  -3   7   8        3.85        5.59      2.64 o 
  -2   7   8      143.44      132.29      8.66 o 
  -1   7   8        0.64       -2.02      3.20 o 
   0   7   8       13.51       17.03      3.79 o 
   1   7   8      151.03      144.81     11.60 o 
   2   7   8        5.78        4.48      4.43 o 
   3   7   8       21.14       17.52      3.93 o 
   4   7   8        1.43        6.29      3.50 o 
   5   7   8        7.28        4.84      3.89 o 
   6   7   8       36.75       46.23      8.62 o 
   7   7   8       37.12       45.09      8.16 o 
 -13   8   8        0.15       13.84      6.58 o 
 -12   8   8       24.37       15.39      8.29 o 
 -11   8   8       13.81       10.53      9.61 o 
 -10   8   8      111.63      152.92     15.17 o 
  -9   8   8       33.54       38.30      6.76 o 
  -8   8   8       10.22       13.22      7.06 o 
  -7   8   8       13.55       19.12      4.23 o 
  -6   8   8       99.85      109.57      8.43 o 
  -5   8   8        4.90        3.50      2.66 o 
  -4   8   8       35.89       26.67      3.75 o 
  -3   8   8        1.57        3.11      2.39 o 
  -2   8   8        0.37        3.30      2.38 o 
  -1   8   8       57.36       49.27      4.85 o 
   0   8   8       29.94       35.39      4.27 o 
   1   8   8       39.85       31.76      4.80 o 
   2   8   8        1.82        4.02      3.72 o 
   3   8   8        4.52        6.64      2.63 o 
   4   8   8       64.71       58.44      5.56 o 
   5   8   8        2.33        7.13      3.01 o 
   6   8   8        0.01       -1.17      5.82 o 
   7   8   8        6.89        4.75      5.32 o 
 -13   9   8        0.94        7.51      6.66 o 
 -12   9   8        0.53       -6.86      6.86 o 
 -11   9   8       14.13       11.09      8.53 o 
 -10   9   8       15.54       19.12      4.52 o 
  -9   9   8        1.42        7.69      3.27 o 
  -8   9   8        0.75        6.02      4.22 o 
  -7   9   8        6.81        5.72      3.97 o 
  -6   9   8       24.43       17.12      5.47 o 
  -5   9   8        2.97        4.58      3.31 o 
  -4   9   8      107.52       89.51     10.09 o 
  -3   9   8       42.44       34.12      6.43 o 
  -2   9   8        9.08        7.30      2.04 o 
  -1   9   8      156.79      154.73      8.87 o 
   0   9   8        0.09        3.00      3.83 o 
   1   9   8        7.24        5.23      5.31 o 
   2   9   8       37.59       22.27      4.54 o 
   3   9   8        4.01       10.19      2.99 o 
   4   9   8        0.05        0.39      4.10 o 
   5   9   8       12.97       15.23      2.71 o 
   6   9   8       31.78       21.25      6.80 o 
 -12  10   8        0.91       12.26      4.41 o 
 -11  10   8       15.03       11.16      5.57 o 
 -10  10   8       61.91       65.83     12.08 o 
  -9  10   8       48.63       47.17      8.62 o 
  -8  10   8        0.02        0.74      4.25 o 
  -7  10   8       54.69       67.64      8.87 o 
  -6  10   8       53.29       45.51      6.94 o 
  -5  10   8      135.98      140.74     15.05 o 
  -4  10   8       74.70       57.57      5.90 o 
  -3  10   8        0.46        1.08      3.06 o 
  -2  10   8        1.13        6.76      4.52 o 
  -1  10   8        1.53        4.78      5.54 o 
   0  10   8       10.32       13.91      3.59 o 
   1  10   8       52.88       43.46      5.70 o 
   2  10   8       12.02       14.42      3.03 o 
   3  10   8        9.76       15.90      4.07 o 
   4  10   8       21.01       20.82      4.21 o 
   5  10   8       47.44       56.14      7.73 o 
 -11  11   8        5.02        6.60      5.87 o 
 -10  11   8        7.26        3.16      6.78 o 
  -9  11   8      183.53      194.45     23.28 o 
  -8  11   8       19.49       20.11      3.86 o 
  -7  11   8        6.13        4.45      3.01 o 
  -6  11   8        9.65        9.70      3.66 o 
  -5  11   8       21.90       23.58      4.98 o 
  -4  11   8        0.81        5.63      3.26 o 
  -3  11   8      111.61       93.67      9.93 o 
  -2  11   8        3.54       11.34      3.11 o 
  -1  11   8        9.54        6.64      4.68 o 
   0  11   8        0.16        8.19      6.11 o 
   1  11   8        0.02       -0.03      4.01 o 
   2  11   8        1.15        8.80      3.06 o 
   3  11   8        0.10        3.83      3.57 o 
   4  11   8       48.23       54.66      9.22 o 
  -9  12   8        0.07       -0.20      4.20 o 
  -8  12   8      121.49       83.87      8.64 o 
  -7  12   8        5.52        8.27      3.66 o 
  -6  12   8       15.53       14.07      5.14 o 
  -5  12   8        3.07       12.12      3.54 o 
  -4  12   8       80.89       76.45      6.77 o 
  -3  12   8        7.58       10.97      3.66 o 
  -2  12   8        7.71        7.00      4.97 o 
  -1  12   8       20.61       24.68      4.51 o 
   0  12   8        1.12        8.26      4.61 o 
   1  12   8        1.85        0.33      4.82 o 
   2  12   8        6.08        8.50      4.63 o 
   3  12   8        1.30        9.29     12.22 o 
  -8  13   8        0.20        6.07      3.69 o 
  -7  13   8       46.25       43.82      8.60 o 
  -6  13   8       25.12       21.29      5.69 o 
  -5  13   8        0.80        9.03      3.40 o 
  -4  13   8        7.01        2.51      4.30 o 
  -3  13   8       12.16       12.94      3.49 o 
  -2  13   8       22.34       20.93      6.25 o 
  -1  13   8        0.39        0.75      4.72 o 
   0  13   8        5.85       11.76      6.34 o 
   1  13   8        0.04       14.27      5.40 o 
  -4  14   8       13.82       12.78     12.04 o 
  -3  14   8       29.00       24.51      6.01 o 
 -15   1   9        5.06        9.61      5.14 o 
 -14   1   9        8.55       13.25      3.20 o 
 -13   1   9        3.50        3.70      3.96 o 
 -12   1   9        0.10        1.38      4.21 o 
 -11   1   9        3.12       13.76      3.91 o 
 -10   1   9        2.61        3.32      3.63 o 
  -9   1   9        1.45        9.84      3.38 o 
  -8   1   9        6.81       16.98      5.65 o 
  -7   1   9       17.74       20.40      4.79 o 
  -6   1   9       37.88       33.56      5.37 o 
  -5   1   9      181.79      102.97     35.66 o 
  -4   1   9      172.31      174.52      5.43 o 
  -3   1   9      157.31      163.82      7.99 o 
  -2   1   9      227.24      237.57      7.89 o 
  -1   1   9       59.33       61.06      5.69 o 
   0   1   9      158.30      123.67     10.87 o 
   1   1   9      542.16      608.55     15.04 o 
   2   1   9       30.31       29.11      4.68 o 
   3   1   9        6.92        3.93      4.76 o 
   4   1   9       47.32       41.96      6.85 o 
   5   1   9       82.18       82.29     10.98 o 
   6   1   9       44.80       34.74      6.45 o 
   7   1   9        0.70        5.50      5.87 o 
   8   1   9        2.20        2.08      5.06 o 
 -15   2   9       20.63       12.33      6.76 o 
 -14   2   9        5.73       13.80      4.31 o 
 -13   2   9        0.40       -2.30      4.70 o 
 -12   2   9        6.85        9.59      5.90 o 
 -11   2   9       12.55       13.09      4.09 o 
 -10   2   9       42.39       38.23      7.06 o 
  -9   2   9       50.36       53.40      7.30 o 
  -8   2   9       19.07       13.61      4.43 o 
  -7   2   9       34.40       32.52      5.47 o 
  -6   2   9      167.49      159.23      8.92 o 
  -5   2   9       76.81       76.35      7.20 o 
  -4   2   9       10.03        7.47      2.83 o 
  -3   2   9        6.66        5.66      2.53 o 
  -2   2   9      451.99      472.06     11.47 o 
  -1   2   9      295.94      281.97      9.51 o 
   0   2   9       28.82       27.80      3.80 o 
   1   2   9       89.59       94.25      8.45 o 
   2   2   9      147.28      136.90     10.71 o 
   3   2   9      286.00      273.61     15.82 o 
   4   2   9      261.94      265.35     17.19 o 
   5   2   9       75.92       79.25     11.12 o 
   6   2   9       31.20       41.11      7.10 o 
   7   2   9       62.97       70.93     11.38 o 
 -15   3   9       11.06       10.92      5.99 o 
 -14   3   9        1.09        6.12      5.10 o 
 -13   3   9        1.64        2.23      5.02 o 
 -12   3   9       13.31       11.76      3.57 o 
 -11   3   9        5.78        6.07      3.77 o 
 -10   3   9       22.67       20.38      4.43 o 
  -9   3   9       68.94       81.19      7.38 o 
  -8   3   9       58.78       68.96      7.95 o 
  -7   3   9       53.66       56.73      7.12 o 
  -6   3   9      298.39      301.95     14.29 o 
  -5   3   9       10.30       12.85      2.96 o 
  -4   3   9      193.02      175.98      4.90 o 
  -3   3   9        0.05        5.59      2.57 o 
  -2   3   9        4.48        7.07      3.26 o 
  -1   3   9      403.99      426.62     15.66 o 
   0   3   9       48.20       57.05      6.68 o 
   1   3   9       43.62       29.36      5.60 o 
   2   3   9        0.06        7.15      5.50 o 
   3   3   9        0.01        4.67      4.58 o 
   4   3   9       16.84       26.89      6.48 o 
   5   3   9        6.40        7.97      5.37 o 
   6   3   9       24.09       30.86      5.43 o 
   7   3   9       42.92       35.22      6.44 o 
 -15   4   9        1.27       17.23      7.89 o 
 -14   4   9        1.64        8.22      4.09 o 
 -13   4   9        1.16        0.49      2.83 o 
 -12   4   9        6.22        3.30      5.02 o 
 -11   4   9       61.96       66.67      8.73 o 
 -10   4   9        8.82       11.41      5.42 o 
  -9   4   9        0.31        6.62      3.02 o 
  -8   4   9       12.02       16.61      3.95 o 
  -7   4   9       89.77      104.17     13.32 o 
  -6   4   9       88.21       85.85     10.35 o 
  -5   4   9      185.47      202.85     10.12 o 
  -4   4   9       35.08       30.67      3.54 o 
  -3   4   9       70.23       65.42      4.37 o 
  -2   4   9      309.12      301.78      7.36 o 
  -1   4   9      132.10      118.44     11.70 o 
   0   4   9       52.97       59.39      6.64 o 
   1   4   9        9.71        8.79      3.48 o 
   2   4   9       28.95       28.42      5.59 o 
   3   4   9      130.29      130.46     16.27 o 
   4   4   9       25.56       30.15      6.27 o 
   5   4   9        2.87        7.23      3.87 o 
   6   4   9        0.04        6.58      3.98 o 
   7   4   9        0.15        0.61      4.84 o 
 -14   5   9       12.48        7.16      7.03 o 
 -13   5   9        0.03       10.94      4.20 o 
 -12   5   9        1.74        4.94      3.54 o 
 -11   5   9        0.81        2.84      3.35 o 
 -10   5   9        9.68       10.36      3.88 o 
  -9   5   9      155.83      182.50     13.09 o 
  -8   5   9      198.43      218.70     14.91 o 
  -7   5   9      117.07      106.88      8.40 o 
  -6   5   9        3.75        8.85      2.99 o 
  -5   5   9       39.39       33.86      3.39 o 
  -4   5   9       45.92       39.22      3.94 o 
  -3   5   9       57.72       69.62      5.01 o 
  -2   5   9        4.40        0.84      2.31 o 
  -1   5   9       29.76       26.58      4.05 o 
   0   5   9      471.22      462.44      8.95 o 
   1   5   9        7.20        3.99      3.13 o 
   2   5   9      158.06      146.62     12.55 o 
   3   5   9       25.11       25.81      6.92 o 
   4   5   9       34.02       21.05      5.32 o 
   5   5   9        0.09        5.57      4.60 o 
   6   5   9       73.61       74.66     12.07 o 
   7   5   9       12.34        5.21      6.96 o 
 -14   6   9        0.00        4.00     10.43 o 
 -13   6   9       11.40        1.24      8.20 o 
 -12   6   9       10.53       11.68      4.58 o 
 -11   6   9        5.66       16.91      6.51 o 
 -10   6   9        0.70        4.80      2.35 o 
  -9   6   9       13.64       14.14      5.31 o 
  -8   6   9        2.42        3.93      4.12 o 
  -7   6   9      188.67      212.46     12.82 o 
  -6   6   9       40.16       43.14      4.44 o 
  -5   6   9       69.54       62.27      5.98 o 
  -4   6   9      181.52      183.61      7.94 o 
  -3   6   9        0.26       -0.09      2.76 o 
  -2   6   9        0.32        6.34      3.61 o 
  -1   6   9      126.28      133.91     10.58 o 
   0   6   9       55.71       52.51      6.89 o 
   1   6   9      200.95      178.52     17.98 o 
   2   6   9       16.59       14.25      3.68 o 
   3   6   9        0.02        3.72      5.55 o 
   4   6   9       48.50       71.84     16.18 o 
   5   6   9       70.49       53.47      9.43 o 
   6   6   9        0.89       -3.15      6.35 o 
 -13   7   9        0.19        4.81      7.21 o 
 -12   7   9        6.84        5.02      8.06 o 
 -11   7   9        0.12       14.59      5.88 o 
 -10   7   9        5.67       16.88      7.55 o 
  -9   7   9       43.15       48.25     15.87 o 
  -8   7   9       30.44       21.23      4.67 o 
  -7   7   9       19.24       19.57      5.03 o 
  -6   7   9        6.28       11.42      5.00 o 
  -5   7   9      302.69      298.05      9.78 o 
  -4   7   9      314.64      317.65      5.81 o 
  -3   7   9       48.44       36.68      3.67 o 
  -2   7   9        1.19        0.67      3.04 o 
  -1   7   9        5.88        3.61      3.85 o 
   0   7   9      184.37      201.29     12.50 o 
   1   7   9        7.76       11.24      3.62 o 
   2   7   9       28.76       36.02      5.12 o 
   3   7   9        1.14        7.06      2.68 o 
   4   7   9        0.01        6.31      4.52 o 
   5   7   9        2.00        9.77      3.88 o 
   6   7   9        0.15        3.90      4.94 o 
 -13   8   9        2.50       16.98      7.07 o 
 -12   8   9        1.01        4.66      5.46 o 
 -11   8   9       53.49       41.39     10.13 o 
 -10   8   9       11.23       14.24      5.20 o 
  -9   8   9       59.43       66.81     11.34 o 
  -8   8   9        1.94        4.77      5.27 o 
  -7   8   9       99.69       95.65      8.94 o 
  -6   8   9        1.12        4.87      5.09 o 
  -5   8   9        3.77       10.15      3.62 o 
  -4   8   9       47.85       52.04      6.01 o 
  -3   8   9       13.89       11.30      2.92 o 
  -2   8   9       93.96       95.19      7.71 o 
  -1   8   9       13.03       14.51      6.14 o 
   0   8   9       40.19       32.94      4.63 o 
   1   8   9        0.04        5.87      3.31 o 
   2   8   9       34.39       34.33      5.30 o 
   3   8   9       10.80       10.68      2.85 o 
   4   8   9        4.30        4.93      3.68 o 
   5   8   9        1.37        5.71      4.47 o 
 -12   9   9        1.18       10.75      5.72 o 
 -11   9   9       40.04       25.99     11.32 o 
 -10   9   9        2.68       17.09      5.62 o 
  -9   9   9        0.68       -0.28      9.37 o 
  -8   9   9        4.29        9.82      3.40 o 
  -7   9   9        3.40        7.43      4.93 o 
  -6   9   9        0.77        5.97      7.50 o 
  -5   9   9       19.47       17.81      5.92 o 
  -4   9   9        1.16        4.90      4.13 o 
  -3   9   9        2.23        6.44      4.04 o 
  -2   9   9        0.01        3.10      3.96 o 
  -1   9   9       29.83       30.35      5.99 o 
   0   9   9        0.11       -0.34      3.36 o 
   1   9   9       17.12       19.78      4.18 o 
   2   9   9       13.84       19.70      3.25 o 
   3   9   9        0.64        4.99      2.70 o 
   4   9   9       12.68       12.67      3.92 o 
 -11  10   9        3.35        3.15      4.22 o 
 -10  10   9       67.82       53.71     14.46 o 
  -9  10   9       13.02       15.42      5.29 o 
  -8  10   9       19.07       20.92      5.98 o 
  -7  10   9       19.78       29.32      4.43 o 
  -6  10   9      178.06      204.26     14.19 o 
  -5  10   9       59.39       70.00      7.88 o 
  -4  10   9       15.39       16.02      4.33 o 
  -3  10   9        1.28        7.70      2.69 o 
  -2  10   9       19.01       18.06      4.10 o 
  -1  10   9       54.15       61.39      9.79 o 
   0  10   9       66.04       64.93      8.10 o 
   1  10   9       31.22       41.07      6.41 o 
   2  10   9        3.49        6.44      3.17 o 
   3  10   9        0.28       11.06      3.21 o 
 -10  11   9       38.19       24.83     11.73 o 
  -9  11   9       21.47       21.27      5.75 o 
  -8  11   9        2.07       12.07      3.52 o 
  -7  11   9       21.77       25.16      6.80 o 
  -6  11   9        3.72       10.90      3.28 o 
  -5  11   9        9.76       10.41      3.57 o 
  -4  11   9        1.73        8.80     11.41 o 
  -3  11   9        7.51       11.91      5.75 o 
  -2  11   9        4.36        0.44      4.38 o 
  -1  11   9        0.08        2.17      3.87 o 
   0  11   9       39.37       40.63      6.18 o 
   1  11   9        9.56        8.70      4.04 o 
   2  11   9       10.85       15.10      4.03 o 
  -8  12   9        4.66        7.45      5.02 o 
  -7  12   9        3.29       10.99      3.09 o 
  -6  12   9        1.30        7.34      3.14 o 
  -5  12   9       15.04       12.15      6.36 o 
  -4  12   9        5.16       15.60      5.30 o 
  -3  12   9        1.08       -1.59      4.25 o 
  -2  12   9        0.16        4.78      7.55 o 
  -1  12   9        8.44       10.47      4.07 o 
   0  12   9       18.67       15.22      5.04 o 
   1  12   9        0.13        5.82      5.45 o 
  -5  13   9        1.85       -0.14      5.53 o 
  -4  13   9        6.90        8.51      5.19 o 
  -3  13   9        5.10        7.99      6.95 o 
 -14   0  10       17.21       15.05      6.13 o 
 -13   0  10        0.56        1.66      6.23 o 
 -12   0  10       21.27       22.57      5.36 o 
 -11   0  10       60.80       69.23     13.51 o 
 -10   0  10        6.16        8.69      8.66 o 
  -9   0  10       19.57       17.43     10.64 o 
  -8   0  10      449.61      457.72     12.98 o 
  -7   0  10      155.90      172.61     12.85 o 
  -6   0  10        1.39       12.43      7.71 o 
  -5   0  10       52.70       39.43      6.79 o 
  -4   0  10       51.35       42.53      6.49 o 
  -3   0  10      542.44      543.47     15.34 o 
  -2   0  10       51.78       34.49      5.13 o 
  -1   0  10      409.45      369.88     14.65 o 
   0   0  10      163.72      178.56     13.79 o 
   1   0  10       56.09       50.05     10.33 o 
   2   0  10       23.28       28.86     11.23 o 
   3   0  10        1.04        2.59      8.87 o 
   4   0  10       16.17       18.44      6.91 o 
   5   0  10       16.91       29.82      9.77 o 
   6   0  10      252.18      295.34     38.41 o 
 -14   1  10        0.33        2.73      3.71 o 
 -13   1  10        7.60        9.41      5.47 o 
 -12   1  10        3.43        9.79      3.71 o 
 -11   1  10        0.44        4.55      4.13 o 
 -10   1  10       71.06       82.13      9.25 o 
  -9   1  10      146.31      162.99     13.08 o 
  -8   1  10       30.56       31.27      5.73 o 
  -7   1  10        0.46        3.74      3.97 o 
  -6   1  10        0.21        3.11      4.15 o 
  -5   1  10       22.91       19.56      5.31 o 
  -4   1  10       19.57       19.28      3.21 o 
  -3   1  10      167.40      182.95      6.80 o 
  -2   1  10      471.28      511.73     10.61 o 
  -1   1  10       21.24       20.39      3.68 o 
   0   1  10        3.21        8.59      4.66 o 
   1   1  10       20.02       21.66      4.69 o 
   2   1  10        4.26        1.06      3.39 o 
   3   1  10        5.89        0.74      6.27 o 
   4   1  10        1.28        6.68      4.06 o 
   5   1  10       12.31        5.09      5.03 o 
   6   1  10        0.00       13.99      5.58 o 
 -14   2  10        0.46        7.46      2.76 o 
 -13   2  10        0.03        5.23      4.03 o 
 -12   2  10        3.10        6.63      4.01 o 
 -11   2  10        0.35        3.27      5.88 o 
 -10   2  10       10.70       11.45      5.40 o 
  -9   2  10       22.99       25.98      5.86 o 
  -8   2  10      178.19      160.63     10.26 o 
  -7   2  10       36.79       35.37      5.06 o 
  -6   2  10       97.03       87.74      8.64 o 
  -5   2  10        8.60        8.79      3.71 o 
  -4   2  10       10.12       16.03      2.87 o 
  -3   2  10      229.28      257.58      6.40 o 
  -2   2  10       95.97      102.44     10.43 o 
  -1   2  10       39.49       35.60      4.63 o 
   0   2  10        7.10        3.01      3.22 o 
   1   2  10        3.86       17.27      4.37 o 
   2   2  10       55.38       56.28      9.54 o 
   3   2  10       21.09       28.71      6.22 o 
   4   2  10        4.03        6.23      3.65 o 
   5   2  10        8.96       13.29      4.24 o 
   6   2  10        4.45       10.42      5.63 o 
 -14   3  10        3.11       -4.23      5.16 o 
 -13   3  10        1.71        4.95      4.03 o 
 -12   3  10       15.52       19.65      5.46 o 
 -11   3  10        2.07        8.42      2.82 o 
 -10   3  10       19.00       17.18      4.15 o 
  -9   3  10        6.86       10.68      3.65 o 
  -8   3  10      109.65      104.75      9.94 o 
  -7   3  10       16.16       12.90      4.49 o 
  -6   3  10       33.90       31.22      5.05 o 
  -5   3  10       11.43        8.98      4.40 o 
  -4   3  10      300.07      303.82     10.67 o 
  -3   3  10      372.60      381.13      9.07 o 
  -2   3  10       13.48       15.17      3.15 o 
  -1   3  10        5.50       12.45      2.84 o 
   0   3  10       72.05       64.94      7.80 o 
   1   3  10       14.57       15.53      4.86 o 
   2   3  10       16.65        7.82      5.43 o 
   3   3  10        0.00        7.45      5.44 o 
   4   3  10       11.37       11.61      5.04 o 
   5   3  10       11.44       15.93      6.94 o 
   6   3  10        0.11       12.18      4.71 o 
 -14   4  10        1.26        8.52      6.23 o 
 -13   4  10        2.20        4.80      5.51 o 
 -12   4  10        4.29       11.38      4.70 o 
 -11   4  10        1.55       13.26      5.83 o 
 -10   4  10        0.71       -0.04      5.44 o 
  -9   4  10        1.16        5.17      4.64 o 
  -8   4  10       11.27       13.00      4.85 o 
  -7   4  10      147.85      169.84     13.52 o 
  -6   4  10       11.60       11.03      3.30 o 
  -5   4  10      288.16      272.61     15.49 o 
  -4   4  10       67.49       67.48      5.66 o 
  -3   4  10       25.38       20.56      3.39 o 
  -2   4  10        0.83       -0.69      3.17 o 
  -1   4  10      724.14      719.13     18.33 o 
   0   4  10       25.95       25.10      4.24 o 
   1   4  10       84.48      104.51      8.96 o 
   2   4  10        4.65        9.74      4.66 o 
   3   4  10       12.60       13.54      3.95 o 
   4   4  10        7.72       14.47      3.94 o 
   5   4  10        0.01        3.75      4.77 o 
   6   4  10        0.78        0.82      6.99 o 
 -14   5  10        7.98       17.03      6.61 o 
 -13   5  10        0.46        9.33      6.67 o 
 -12   5  10       44.15       42.04      5.80 o 
 -11   5  10       23.57       22.93      5.68 o 
 -10   5  10       11.79       13.72      5.85 o 
  -9   5  10       12.90       15.72      4.86 o 
  -8   5  10        9.72       14.46      3.81 o 
  -7   5  10       33.28       36.41      5.75 o 
  -6   5  10        1.63        7.48      3.51 o 
  -5   5  10        1.68        4.64      3.01 o 
  -4   5  10       24.43       23.96      2.81 o 
  -3   5  10       11.50       16.38      3.47 o 
  -2   5  10       10.59        5.38      2.77 o 
  -1   5  10       23.64       29.97      3.81 o 
   0   5  10        7.31        4.22      3.87 o 
   1   5  10       16.19       20.98      4.78 o 
   2   5  10       26.40       30.86      5.94 o 
   3   5  10        0.71        6.12      4.82 o 
   4   5  10        0.52        4.13      3.64 o 
   5   5  10       29.19       29.00      6.01 o 
 -13   6  10        0.14        6.95      5.99 o 
 -12   6  10       18.47       16.25      5.67 o 
 -11   6  10        0.34        8.27      5.40 o 
 -10   6  10        0.00        5.43      5.78 o 
  -9   6  10        4.56        4.01     10.66 o 
  -8   6  10       23.31       26.83      5.68 o 
  -7   6  10       43.49       43.24      7.94 o 
  -6   6  10      105.05      123.13     15.75 o 
  -5   6  10      144.16      132.03      6.69 o 
  -4   6  10        8.72       13.29      3.87 o 
  -3   6  10       11.26       16.27      3.35 o 
  -2   6  10        0.74        4.50      2.75 o 
  -1   6  10       29.23       28.68      5.75 o 
   0   6  10        3.96        7.25      2.69 o 
   1   6  10        9.61        8.25      3.21 o 
   2   6  10        2.98       16.16      5.00 o 
   3   6  10       11.36        9.44      3.96 o 
   4   6  10        0.17        3.13      3.61 o 
   5   6  10       18.35       25.92      5.69 o 
 -12   7  10        1.29        4.47      7.27 o 
 -11   7  10       17.43       28.10      7.29 o 
 -10   7  10       41.48       46.06      9.62 o 
  -9   7  10       29.64       38.88      7.60 o 
  -8   7  10        1.45       15.40      6.20 o 
  -7   7  10       16.34       12.02      3.61 o 
  -6   7  10        0.04        9.12      4.99 o 
  -5   7  10        0.37        0.07      3.97 o 
  -4   7  10        9.27        9.89      3.93 o 
  -3   7  10       48.04       36.17      5.15 o 
  -2   7  10      123.44      107.63      8.47 o 
  -1   7  10       52.24       59.04      7.11 o 
   0   7  10       30.22       29.99      4.91 o 
   1   7  10       49.45       54.66      5.87 o 
   2   7  10       29.98       32.02      6.30 o 
   3   7  10        8.22       15.77      3.86 o 
   4   7  10        6.26        6.96      3.88 o 
 -12   8  10        4.54        3.76     11.82 o 
 -11   8  10       27.01       30.89      9.58 o 
 -10   8  10       25.76       34.97      6.57 o 
  -9   8  10        9.39       19.23      6.05 o 
  -8   8  10        0.83       13.92      6.66 o 
  -7   8  10       83.74       85.88     10.28 o 
  -6   8  10        1.23       -2.33      5.73 o 
  -5   8  10        0.00        0.07      4.94 o 
  -4   8  10        0.47       -0.90      3.55 o 
  -3   8  10        9.14       16.57      3.62 o 
  -2   8  10        1.80        2.63      2.47 o 
  -1   8  10        0.29        6.85      2.79 o 
   0   8  10        0.62        8.67      2.54 o 
   1   8  10        2.11        6.25      3.72 o 
   2   8  10        6.31       12.14      6.93 o 
   3   8  10        1.41        7.13      4.08 o 
 -11   9  10        0.09       -5.97      7.71 o 
 -10   9  10        5.58       11.90      6.22 o 
  -9   9  10       15.36       24.68      5.90 o 
  -8   9  10       16.46       22.17      6.49 o 
  -7   9  10        1.41        2.84      4.72 o 
  -6   9  10       12.10       13.93      4.67 o 
  -5   9  10       26.94       34.72     12.63 o 
  -4   9  10       11.55        6.49      3.67 o 
  -3   9  10       14.46        9.43      4.32 o 
  -2   9  10       50.17       50.83      7.37 o 
  -1   9  10       44.64       50.61      6.69 o 
   0   9  10       49.44       53.97      7.39 o 
   1   9  10        0.00        5.66      3.16 o 
   2   9  10        8.24        9.07      3.23 o 
   3   9  10       61.24       48.39     14.92 o 
 -10  10  10        2.15       10.88      6.10 o 
  -9  10  10        4.82        7.03      9.68 o 
  -8  10  10        2.68        4.22      5.25 o 
  -7  10  10        0.13        5.32      7.63 o 
  -6  10  10        7.21        7.46      7.42 o 
  -5  10  10        2.76       -1.41      3.88 o 
  -4  10  10        5.89        4.66      3.45 o 
  -3  10  10        0.08       -0.45      6.12 o 
  -2  10  10       27.71       33.78     15.52 o 
  -1  10  10       10.62        5.83      4.33 o 
   0  10  10       10.73       20.46      5.13 o 
   1  10  10       57.50       75.99      9.56 o 
  -8  11  10        0.00       10.45      3.85 o 
  -7  11  10        0.53        6.10      7.97 o 
  -6  11  10        0.07        7.62      6.76 o 
  -5  11  10        4.07        2.29      6.42 o 
  -4  11  10        5.99        9.55      7.68 o 
  -3  11  10       16.89       10.39      4.07 o 
  -2  11  10        8.80       11.44      5.32 o 
  -1  11  10        6.66       15.31      4.50 o 
   0  11  10        1.02        3.90      3.60 o 
  -4  12  10        8.63        6.22      9.62 o 
 -14   1  11        0.31        3.70      4.72 o 
 -13   1  11        9.18        9.73      4.60 o 
 -12   1  11        0.03        4.61      5.27 o 
 -11   1  11       30.53       23.85      4.05 o 
 -10   1  11       43.95       51.79      7.15 o 
  -9   1  11       35.34       30.43      6.30 o 
  -8   1  11      119.40      151.98     12.63 o 
  -7   1  11       29.04       35.88      5.47 o 
  -6   1  11       84.82       76.36      7.38 o 
  -5   1  11        5.56       13.11      3.13 o 
  -4   1  11       92.44       94.66      6.80 o 
  -3   1  11      315.68      329.83     13.77 o 
  -2   1  11        2.50        3.32      4.53 o 
  -1   1  11       53.17       33.59      5.74 o 
   0   1  11       53.24       48.88      7.34 o 
   1   1  11       67.41       74.44      9.83 o 
   2   1  11       95.43       94.07     15.52 o 
   3   1  11        0.91       -0.07      4.42 o 
   4   1  11       14.61       16.64      7.96 o 
 -14   2  11        1.82        7.88      5.15 o 
 -13   2  11        8.84       12.25      5.08 o 
 -12   2  11       16.27       18.64      5.21 o 
 -11   2  11        1.26       12.11      4.96 o 
 -10   2  11        0.66       -2.70      6.72 o 
  -9   2  11       40.25       31.93      5.34 o 
  -8   2  11        2.51        6.97      4.44 o 
  -7   2  11       22.36       20.80      4.86 o 
  -6   2  11      271.12      270.69     12.91 o 
  -5   2  11       18.70       14.25      4.87 o 
  -4   2  11        0.21        5.91      3.88 o 
  -3   2  11       51.73       52.10      7.83 o 
  -2   2  11       24.29       25.30      3.77 o 
  -1   2  11       52.86       47.24      7.04 o 
   0   2  11       43.12       28.95      6.14 o 
   1   2  11        1.89        7.32      3.61 o 
   2   2  11        0.00        3.07      6.82 o 
   3   2  11       16.90       17.30      4.54 o 
   4   2  11        9.71       17.34      5.22 o 
 -13   3  11        4.48        4.29      3.51 o 
 -12   3  11        3.39        7.35      3.77 o 
 -11   3  11       44.24       48.34      7.10 o 
 -10   3  11       43.83       45.13      9.77 o 
  -9   3  11       46.95       52.07      8.21 o 
  -8   3  11       31.86       25.89      7.34 o 
  -7   3  11       84.28       80.07     11.03 o 
  -6   3  11       37.59       38.89      5.90 o 
  -5   3  11       40.94       37.57      5.71 o 
  -4   3  11        9.17       10.50      5.14 o 
  -3   3  11      114.24       97.74     11.37 o 
  -2   3  11        2.91        4.50      3.64 o 
  -1   3  11       14.12       15.98      3.85 o 
   0   3  11        0.25        0.37      3.37 o 
   1   3  11       29.54       19.46      4.93 o 
   2   3  11        0.96        0.03      4.48 o 
   3   3  11        7.08        7.77      5.51 o 
   4   3  11       33.66       22.40      7.48 o 
 -13   4  11        0.52        6.31      4.51 o 
 -12   4  11       11.68       13.09      3.46 o 
 -11   4  11        0.02        4.04      3.76 o 
 -10   4  11        0.02       11.44      4.61 o 
  -9   4  11       12.23       18.42      4.61 o 
  -8   4  11        3.68        3.52      5.00 o 
  -7   4  11       21.26       20.54      4.46 o 
  -6   4  11       17.76       19.34      3.69 o 
  -5   4  11        1.04        4.81      4.29 o 
  -4   4  11        0.67       -0.57      4.31 o 
  -3   4  11        0.28        9.30      3.35 o 
  -2   4  11       42.88       38.04      5.81 o 
  -1   4  11       39.52       38.21      5.67 o 
   0   4  11        7.04        7.25      7.26 o 
   1   4  11       21.31       24.16      4.82 o 
   2   4  11       16.50       11.61      7.13 o 
   3   4  11       13.31       15.68      3.69 o 
   4   4  11       16.37       21.43      6.48 o 
 -13   5  11        0.38       10.54      9.27 o 
 -12   5  11        6.45        7.35      7.22 o 
 -11   5  11        1.23        6.08      4.77 o 
 -10   5  11       26.92       24.91      4.99 o 
  -9   5  11        2.55        1.04      3.72 o 
  -8   5  11       20.52       17.80      5.43 o 
  -7   5  11       18.46       19.64      4.34 o 
  -6   5  11       41.50       37.36      6.11 o 
  -5   5  11        1.89        3.90      5.81 o 
  -4   5  11       52.47       37.77      6.03 o 
  -3   5  11        4.50        6.84      2.70 o 
  -2   5  11        7.01        6.34      4.04 o 
  -1   5  11       10.53       11.27      2.50 o 
   0   5  11        0.23        4.03      4.65 o 
   1   5  11        0.00        4.97      2.51 o 
   2   5  11        1.40        2.38      4.81 o 
   3   5  11        0.40        2.26      3.31 o 
 -12   6  11        5.58        7.26      5.26 o 
 -11   6  11       44.13       47.93      8.08 o 
 -10   6  11       10.03       13.73      7.47 o 
  -9   6  11       17.46       14.29      4.43 o 
  -8   6  11       30.36       21.12      5.11 o 
  -7   6  11        0.04        8.49      5.78 o 
  -6   6  11        2.43        7.51      3.79 o 
  -5   6  11        0.12        0.51      6.10 o 
  -4   6  11        0.91        1.57      3.70 o 
  -3   6  11       13.54        7.04      3.08 o 
  -2   6  11        0.01        1.14      3.37 o 
  -1   6  11        0.52        2.55      5.48 o 
   0   6  11       23.52       17.20      4.66 o 
   1   6  11       11.68       17.13      3.37 o 
   2   6  11        2.90       17.14      4.21 o 
   3   6  11        3.64       10.22      5.62 o 
 -11   7  11        8.65       20.49      7.04 o 
 -10   7  11       23.09       15.85      6.75 o 
  -9   7  11        9.25       18.80      5.34 o 
  -8   7  11       42.59       49.08      9.06 o 
  -7   7  11       27.00       26.79      6.42 o 
  -6   7  11       11.53        4.92      5.48 o 
  -5   7  11       16.34       12.48      5.56 o 
  -4   7  11       19.24       27.05      5.83 o 
  -3   7  11        3.91        9.43      6.15 o 
  -2   7  11       19.37       18.60      4.07 o 
  -1   7  11       48.39       40.12      9.43 o 
   0   7  11        5.17        0.71      4.85 o 
   1   7  11       57.77       35.61     11.78 o 
   2   7  11        0.98        6.01      4.96 o 
 -10   8  11        0.10        9.88      4.25 o 
  -9   8  11        5.88        5.90      8.38 o 
  -8   8  11       11.48       13.52      7.21 o 
  -7   8  11        0.65        6.43      5.45 o 
  -6   8  11       33.96       32.64      7.13 o 
  -5   8  11        0.01       -5.95      8.35 o 
  -4   8  11       10.94       12.44     12.16 o 
  -3   8  11       59.23       53.07      9.23 o 
  -2   8  11       11.15       12.81      3.16 o 
  -1   8  11       64.73       76.65      9.76 o 
   0   8  11        8.50        5.27      3.27 o 
   1   8  11       13.11       15.44      3.74 o 
  -9   9  11        3.52       -3.87      6.81 o 
  -8   9  11       52.14       53.29     10.03 o 
  -7   9  11       14.64       19.14      6.40 o 
  -6   9  11       50.23       36.00      9.89 o 
  -5   9  11        2.63        9.58     14.09 o 
  -4   9  11        6.00        8.51     12.03 o 
  -3   9  11        1.96        8.94      5.11 o 
  -2   9  11        8.17        6.02      6.06 o 
  -1   9  11        8.45       10.90      5.95 o 
   0   9  11        0.30        3.02      4.04 o 
  -7  10  11        0.17       -0.56      8.26 o 
  -6  10  11       13.33       13.06      7.57 o 
  -5  10  11        0.55        7.21      5.62 o 
  -4  10  11        0.85        8.86      5.20 o 
  -3  10  11        0.65        5.18      3.97 o 
  -2  10  11      122.23      116.48     10.13 o 
 -13   0  12        6.28       17.49      5.68 o 
 -12   0  12        0.00       -3.82      7.84 o 
 -11   0  12      169.00      171.44     31.35 o 
 -10   0  12      248.44      292.87     12.78 o 
  -9   0  12      188.83      139.70     13.05 o 
  -8   0  12       11.56       17.75      6.88 o 
  -7   0  12        0.19        7.37      7.21 o 
  -6   0  12       23.64       32.42      7.37 o 
  -5   0  12        3.47        6.22      4.92 o 
  -4   0  12        9.81        3.36      8.46 o 
  -3   0  12       10.17       11.85     13.41 o 
  -2   0  12       11.03        6.63      7.44 o 
  -1   0  12      113.84      170.51     24.76 o 
   0   0  12       62.66       66.85     13.47 o 
   1   0  12      150.81      169.85     43.49 o 
   2   0  12        0.45        1.20      7.87 o 
   3   0  12       12.08       17.75      6.36 o 
 -13   1  12       21.98       17.61      4.63 o 
 -12   1  12        5.91        6.52      4.03 o 
 -11   1  12       23.27       14.75      5.36 o 
 -10   1  12        3.46        8.24      5.00 o 
  -9   1  12       36.40       41.50      6.40 o 
  -8   1  12       28.84       37.81      7.16 o 
  -7   1  12       29.61       26.01      5.10 o 
  -6   1  12       13.64       17.34      3.92 o 
  -5   1  12       16.29       11.23      3.31 o 
  -4   1  12        5.18        7.58      4.57 o 
  -3   1  12       28.94       20.69      8.54 o 
  -2   1  12        0.07        9.44      5.88 o 
  -1   1  12        2.06       -5.11     10.24 o 
   0   1  12        1.80        6.31      3.83 o 
   1   1  12        9.44        9.68      5.32 o 
   2   1  12       30.25       23.70      4.65 o 
   3   1  12        3.43        8.03      3.97 o 
 -12   2  12        0.00        7.74      3.54 o 
 -11   2  12        0.01        3.55      6.70 o 
 -10   2  12       51.02       42.59      7.07 o 
  -9   2  12        1.06        0.10      4.14 o 
  -8   2  12       45.92       41.27      6.67 o 
  -7   2  12        0.70       -0.94      5.35 o 
  -6   2  12        0.14        5.43      4.69 o 
  -5   2  12      145.27      138.35     11.18 o 
  -4   2  12        0.13        5.04      6.04 o 
  -3   2  12        2.06        7.80      7.88 o 
  -2   2  12        0.16       -0.25      9.43 o 
  -1   2  12        0.48       -2.65      9.23 o 
   0   2  12       20.10       18.76      5.29 o 
   1   2  12       21.41       32.39      6.11 o 
   2   2  12       13.58       13.64      4.79 o 
 -12   3  12       22.58       26.38      5.68 o 
 -11   3  12       13.37       14.48      4.79 o 
 -10   3  12       24.83       26.29      5.71 o 
  -9   3  12       35.22       34.06      7.11 o 
  -8   3  12       34.69       44.21      6.59 o 
  -7   3  12      189.60      199.55     12.97 o 
  -6   3  12       19.05       15.12      3.85 o 
  -5   3  12       11.18       17.20      6.99 o 
  -4   3  12       68.22       62.23      9.37 o 
  -3   3  12       31.37       23.19     13.25 o 
  -2   3  12        0.14        3.55      6.14 o 
  -1   3  12        0.14        1.73      5.03 o 
   0   3  12        0.29        7.56      5.85 o 
   1   3  12       13.67       13.54      6.68 o 
   2   3  12        9.76        5.81      5.21 o 
 -12   4  12       33.55       30.02      9.70 o 
 -11   4  12       14.48        7.59      3.63 o 
 -10   4  12        0.70        0.28      3.80 o 
  -9   4  12        2.25        3.64      4.22 o 
  -8   4  12        2.17        6.82      8.07 o 
  -7   4  12        3.64        8.80      3.53 o 
  -6   4  12        1.35        8.00      7.00 o 
  -5   4  12      137.57      124.36     17.31 o 
  -4   4  12       80.66       76.69      8.37 o 
  -3   4  12        0.41       13.86      4.45 o 
  -2   4  12        9.46        2.20      9.00 o 
  -1   4  12        2.20        7.53      3.75 o 
   0   4  12        4.85        6.39      4.99 o 
   1   4  12        0.00        5.32      2.94 o 
   2   4  12        8.73       11.78      4.03 o 
 -11   5  12        9.06        8.04      5.96 o 
 -10   5  12        2.16        4.53      3.58 o 
  -9   5  12       12.88       13.80      3.90 o 
  -8   5  12        0.09       -2.20      4.66 o 
  -7   5  12        9.52        8.13      4.47 o 
  -6   5  12       19.55       21.25      5.30 o 
  -5   5  12        6.39        7.23      4.42 o 
  -4   5  12        9.76        9.08      6.44 o 
  -3   5  12       19.33       20.29      7.23 o 
  -2   5  12       19.83       22.86      6.86 o 
  -1   5  12        9.81       12.69      5.66 o 
   0   5  12        0.95        5.51      4.82 o 
   1   5  12        0.97        5.92      3.25 o 
 -10   6  12       32.54       48.09      8.42 o 
  -9   6  12        0.04       -1.77      5.66 o 
  -8   6  12        0.02       10.57      3.65 o 
  -7   6  12        0.35        6.94      6.94 o 
  -6   6  12       20.76       19.29      6.03 o 
  -5   6  12       22.40       20.15      4.89 o 
  -4   6  12        0.64        7.03      4.16 o 
  -3   6  12       33.15       24.90      4.80 o 
  -2   6  12        7.19        6.35      6.92 o 
  -1   6  12       15.15       15.16      6.86 o 
   0   6  12        4.07        9.63      5.76 o 
 -10   7  12        6.19       13.23      6.59 o 
  -9   7  12        1.70       10.09      4.95 o 
  -8   7  12        0.91       -3.38      6.84 o 
  -7   7  12        3.48       -8.75      8.76 o 
  -6   7  12        0.90        0.29      6.06 o 
  -5   7  12        0.11        2.87      5.80 o 
  -4   7  12        2.30        1.72      5.73 o 
  -3   7  12        0.66        7.46      5.90 o 
  -2   7  12       71.05       92.64     13.21 o 
  -1   7  12       37.32       40.16      9.49 o 
   0   7  12        0.58        2.52      2.67 o 
  -8   8  12        0.50        8.19      9.36 o 
  -7   8  12       10.07       12.17      6.12 o 
  -6   8  12        8.30       21.02      6.08 o 
  -5   8  12        1.24        9.74      5.23 o 
  -4   8  12       17.34       19.49      5.83 o 
  -3   8  12        0.34        5.05      4.37 o 
  -2   8  12       13.97        6.63      2.89 o 
 -11   1  13       17.42       11.62      4.34 o 
 -10   1  13        9.54       15.37      3.83 o 
  -9   1  13       52.05       41.72      6.41 o 
  -8   1  13       44.83       32.33      5.11 o 
  -7   1  13        2.03       -0.09      3.91 o 
  -6   1  13        0.56        3.64      4.89 o 
  -5   1  13       14.78       19.15      6.61 o 
  -4   1  13        1.13        8.11      5.46 o 
  -3   1  13        7.20        2.03      5.90 o 
  -2   1  13        0.77        4.23      8.21 o 
  -1   1  13       12.72        2.28      8.36 o 
   0   1  13        0.91        9.81      5.91 o 
 -11   2  13        0.08        3.66      4.47 o 
 -10   2  13        0.48        7.37      4.99 o 
  -9   2  13        2.60        5.38      4.15 o 
  -8   2  13       21.88       17.26      3.72 o 
  -7   2  13        0.62       11.61      4.20 o 
  -6   2  13        0.13        5.10      5.62 o 
  -5   2  13       35.85       31.59      5.95 o 
  -4   2  13        2.64        5.69      6.71 o 
  -3   2  13        5.33       18.47      8.64 o 
  -2   2  13       13.48       16.30      9.61 o 
  -1   2  13       30.56       34.62     10.86 o 
   0   2  13        6.91       23.47      7.03 o 
 -10   3  13        1.07       13.13      3.69 o 
  -9   3  13        6.01        9.15      3.42 o 
  -8   3  13        2.34        7.52      3.51 o 
  -7   3  13       11.15       12.41      3.64 o 
  -6   3  13        1.68        5.96      4.52 o 
  -5   3  13        3.32        6.97      5.66 o 
  -4   3  13        6.55       15.02      6.47 o 
  -3   3  13        0.19        5.73     11.75 o 
  -2   3  13       21.51       25.48      8.33 o 
  -1   3  13       26.55       31.36     10.56 o 
 -10   4  13        0.22        7.07      4.09 o 
  -9   4  13        9.63       13.69      4.59 o 
  -8   4  13        9.80       10.70      3.12 o 
  -7   4  13        8.99        2.39      5.12 o 
  -6   4  13        6.41        5.99      5.31 o 
  -5   4  13        0.17        4.73      3.05 o 
  -4   4  13        7.65       10.08      6.90 o 
  -3   4  13        2.33        8.60     13.60 o 
  -2   4  13        2.57       13.58      8.18 o 
  -1   4  13       12.47       12.19      7.21 o 
  -9   5  13        0.83       12.32      4.20 o 
  -8   5  13       24.78       25.91      6.80 o 
  -7   5  13       12.46        5.79      8.95 o 
  -6   5  13        6.88        7.20      5.93 o 
  -5   5  13       10.56       10.59      4.55 o 
  -4   5  13        2.08        9.92      7.58 o 
  -3   5  13        0.21       -5.43      7.26 o 
  -2   5  13        0.70        7.60      5.08 o 
  -7   6  13        0.51        2.72      7.54 o 
  -6   6  13        1.23        1.39      5.27 o 
  -5   6  13        0.11       -0.14      4.41 o 
  -4   6  13        0.83       17.72      7.54 o 
  -3   6  13        9.55       20.47      8.11 o 
  -7   0  14        1.82       -1.70      8.68 o 
  -6   0  14        0.09       11.82      8.00 o 
  -5   0  14        0.66       -0.83     11.10 o 
  -4   0  14        6.71       12.87     10.78 o 
  -7   1  14        0.89        3.22      3.49 o 
  -6   1  14        0.06       -5.74      7.72 o 
  -5   1  14        0.57        7.73      9.30 o 
                                                 
